# Supplementary material for: Systematic Analysis of Lysine Acetylation Reveals Diverse Functions in Azorhizobium caulinodans Strain ORS571
Source: Microbiol Spectr. 2022 Dec 8;11(1):e03539-22. doi: 10.1128/spectrum.03539-22 (PMC9927263; doi:10.1128/spectrum.03539-22)
Supplement: Supplemental file 1 — Tables S1 to S8. Download spectrum.03539-22-s0001.xlsx, XLSX file, 0.9 MB [file spectrum.03539-22-s0001.xlsx]

## Sheet: Table S1
Protein	Protein Name	Gene Name	Function	Mol weight [kDa]	Sequence length	Proteins	Positions within Proteins	Fasta headers	Leading proteins	Positions within Leading proteins	Position	Amino acid	Sequence window	Score	Score for localization	Acetyl (K) Probabilities	Acetyl (K) Score diffs	Position in peptide	Charge	Mass error [ppm]	Intensity wt-1	Intensity wt-2	Intensity wt-3	Identified or Quantified peptide	GO annotations	KO(Name)	Pathways	Subcellular localization	Domain
A8HQ04	Beta sliding clamp	AZC_1013	FUNCTION: Confers DNA tethering and processivity to DNA polymerases and other proteins. Acts as a clamp, forming a ring around DNA (a reaction catalyzed by the clamp-loading complex) which diffuses in an ATP-independent manner freely and bidirectionally along dsDNA. Initially characterized for its ability to contact the catalytic subunit of DNA polymerase III (Pol III), a complex, multichain enzy…	40.013	372	tr|A8HQ04|A8HQ04_AZOC5	216	tr|A8HQ04|A8HQ04_AZOC5 Beta sliding clamp OS=Azorhizobium caulinodans (strain ATCC 43989 / DSM 5975 / JCM 20966 / NBRC 14845 / NCIMB 13405 / ORS 571) OX=438753 GN=AZC_1013 PE=3 SV=1	tr|A8HQ04|A8HQ04_AZOC5	216	216	K	VPRKTVAEIQKLLEDKDAEVTVSLSTTKIRV	78.763	78.763	LLEDK(1)DAEVTVSLSTTK	LLEDK(79)DAEVTVSLSTTK(-79)	5	2	-0.66624	5634300	19073000		Quantified	GO:0006260(BP:DNA replication);GO:0005737(CC:cytoplasm);GO:0009360(CC:DNA polymerase III complex);GO:0008408(MF:3'-5' exonuclease activity);GO:0003677(MF:DNA binding);GO:0003887(MF:DNA-directed DNA polymerase activity)	K02338(dnaN)	ko03030(DNA replication);ko03430(Mismatch repair);ko03440(Homologous recombination)	Cytoplasmic	PF02767(DNA polymerase III beta subunit, central domain);PF02768(DNA polymerase III beta subunit, C-terminal domain);PF00712(DNA polymerase III beta subunit, N-terminal domain)
A8HQ04	Beta sliding clamp	AZC_1013	FUNCTION: Confers DNA tethering and processivity to DNA polymerases and other proteins. Acts as a clamp, forming a ring around DNA (a reaction catalyzed by the clamp-loading complex) which diffuses in an ATP-independent manner freely and bidirectionally along dsDNA. Initially characterized for its ability to contact the catalytic subunit of DNA polymerase III (Pol III), a complex, multichain enzy…	40.013	372	tr|A8HQ04|A8HQ04_AZOC5	211	tr|A8HQ04|A8HQ04_AZOC5 Beta sliding clamp OS=Azorhizobium caulinodans (strain ATCC 43989 / DSM 5975 / JCM 20966 / NBRC 14845 / NCIMB 13405 / ORS 571) OX=438753 GN=AZC_1013 PE=3 SV=1	tr|A8HQ04|A8HQ04_AZOC5	211	211	K	LPGVIVPRKTVAEIQKLLEDKDAEVTVSLST	99.522	99.522	TVAEIQK(1)LLEDK	TVAEIQK(100)LLEDK(-100)	7	2	1.3505	222030000	183540000	141470000	Quantified	GO:0006260(BP:DNA replication);GO:0005737(CC:cytoplasm);GO:0009360(CC:DNA polymerase III complex);GO:0008408(MF:3'-5' exonuclease activity);GO:0003677(MF:DNA binding);GO:0003887(MF:DNA-directed DNA polymerase activity)	K02338(dnaN)	ko03030(DNA replication);ko03430(Mismatch repair);ko03440(Homologous recombination)	Cytoplasmic	PF02767(DNA polymerase III beta subunit, central domain);PF02768(DNA polymerase III beta subunit, C-terminal domain);PF00712(DNA polymerase III beta subunit, N-terminal domain)
A8HQ04	Beta sliding clamp	AZC_1013	FUNCTION: Confers DNA tethering and processivity to DNA polymerases and other proteins. Acts as a clamp, forming a ring around DNA (a reaction catalyzed by the clamp-loading complex) which diffuses in an ATP-independent manner freely and bidirectionally along dsDNA. Initially characterized for its ability to contact the catalytic subunit of DNA polymerase III (Pol III), a complex, multichain enzy…	40.013	372	tr|A8HQ04|A8HQ04_AZOC5	12	tr|A8HQ04|A8HQ04_AZOC5 Beta sliding clamp OS=Azorhizobium caulinodans (strain ATCC 43989 / DSM 5975 / JCM 20966 / NBRC 14845 / NCIMB 13405 / ORS 571) OX=438753 GN=AZC_1013 PE=3 SV=1	tr|A8HQ04|A8HQ04_AZOC5	12	12	K	____MKVTVERAELLKSLSHVHRVVERRNTI	92.925	91.914	AELLK(1)SLSHVHR	AELLK(92)SLSHVHR	5	3	-0.23405	383250000	352070000	275570000	Quantified	GO:0006260(BP:DNA replication);GO:0005737(CC:cytoplasm);GO:0009360(CC:DNA polymerase III complex);GO:0008408(MF:3'-5' exonuclease activity);GO:0003677(MF:DNA binding);GO:0003887(MF:DNA-directed DNA polymerase activity)	K02338(dnaN)	ko03030(DNA replication);ko03430(Mismatch repair);ko03440(Homologous recombination)	Cytoplasmic	PF02767(DNA polymerase III beta subunit, central domain);PF02768(DNA polymerase III beta subunit, C-terminal domain);PF00712(DNA polymerase III beta subunit, N-terminal domain)
A8HQ04	Beta sliding clamp	AZC_1013	FUNCTION: Confers DNA tethering and processivity to DNA polymerases and other proteins. Acts as a clamp, forming a ring around DNA (a reaction catalyzed by the clamp-loading complex) which diffuses in an ATP-independent manner freely and bidirectionally along dsDNA. Initially characterized for its ability to contact the catalytic subunit of DNA polymerase III (Pol III), a complex, multichain enzy…	40.013	372	tr|A8HQ04|A8HQ04_AZOC5	288	tr|A8HQ04|A8HQ04_AZOC5 Beta sliding clamp OS=Azorhizobium caulinodans (strain ATCC 43989 / DSM 5975 / JCM 20966 / NBRC 14845 / NCIMB 13405 / ORS 571) OX=438753 GN=AZC_1013 PE=3 SV=1	tr|A8HQ04|A8HQ04_AZOC5	288	288	K	VDRVSTVSSERGRAVKLSIQDGKLTLSVTNP	66.962	64.841	AVK(1)LSIQDGK	AVK(65)LSIQDGK(-65)	3	2	0.28847	182290000	168020000	97499000	Quantified	GO:0006260(BP:DNA replication);GO:0005737(CC:cytoplasm);GO:0009360(CC:DNA polymerase III complex);GO:0008408(MF:3'-5' exonuclease activity);GO:0003677(MF:DNA binding);GO:0003887(MF:DNA-directed DNA polymerase activity)	K02338(dnaN)	ko03030(DNA replication);ko03430(Mismatch repair);ko03440(Homologous recombination)	Cytoplasmic	PF02767(DNA polymerase III beta subunit, central domain);PF02768(DNA polymerase III beta subunit, C-terminal domain);PF00712(DNA polymerase III beta subunit, N-terminal domain)
A8HQ04	Beta sliding clamp	AZC_1013	FUNCTION: Confers DNA tethering and processivity to DNA polymerases and other proteins. Acts as a clamp, forming a ring around DNA (a reaction catalyzed by the clamp-loading complex) which diffuses in an ATP-independent manner freely and bidirectionally along dsDNA. Initially characterized for its ability to contact the catalytic subunit of DNA polymerase III (Pol III), a complex, multichain enzy…	40.013	372	tr|A8HQ04|A8HQ04_AZOC5	130	tr|A8HQ04|A8HQ04_AZOC5 Beta sliding clamp OS=Azorhizobium caulinodans (strain ATCC 43989 / DSM 5975 / JCM 20966 / NBRC 14845 / NCIMB 13405 / ORS 571) OX=438753 GN=AZC_1013 PE=3 SV=1	tr|A8HQ04|A8HQ04_AZOC5	130	130	K	ADFPDLAAGDFSHSFKVKGAEFRRLVDKTQF	85.595	50.088	FTLQTLPEADFPDLAAGDFSHSFK(1)VK	FTLQTLPEADFPDLAAGDFSHSFK(50)VK(-50)	24	3	-0.28954	235240000	221410000	173250000	Quantified	GO:0006260(BP:DNA replication);GO:0005737(CC:cytoplasm);GO:0009360(CC:DNA polymerase III complex);GO:0008408(MF:3'-5' exonuclease activity);GO:0003677(MF:DNA binding);GO:0003887(MF:DNA-directed DNA polymerase activity)	K02338(dnaN)	ko03030(DNA replication);ko03430(Mismatch repair);ko03440(Homologous recombination)	Cytoplasmic	PF02767(DNA polymerase III beta subunit, central domain);PF02768(DNA polymerase III beta subunit, C-terminal domain);PF00712(DNA polymerase III beta subunit, N-terminal domain)
A8HQ27	30S ribosomal protein S20	rpsT	FUNCTION: Binds directly to 16S ribosomal RNA. {ECO:0000255|HAMAP-Rule:MF_00500}.	9.6993	88	sp|A8HQ27|RS20_AZOC5	8	sp|A8HQ27|RS20_AZOC5 30S ribosomal protein S20 OS=Azorhizobium caulinodans (strain ATCC 43989 / DSM 5975 / JCM 20966 / NBRC 14845 / NCIMB 13405 / ORS 571) OX=438753 GN=rpsT PE=3 SV=1	sp|A8HQ27|RS20_AZOC5	8	8	K	________MANTPSAKKAARKIERRTAVNRA	69.105	69.105	ANTPSAK(1)K	ANTPSAK(69)K(-69)	7	2	3.1489	531020000	40312000		Quantified	GO:0006412(BP:translation);GO:0005840(CC:ribosome);GO:0019843(MF:rRNA binding);GO:0003735(MF:structural constituent of ribosome)	K02968(RP-S20)	ko03010(Ribosome)	Periplasmic;Cytoplasmic	PF01649(Ribosomal protein S20)
A8HQ34	NAD dependent epimerase	AZC_1016		34.392	328	tr|A8HQ34|A8HQ34_AZOC5	101	tr|A8HQ34|A8HQ34_AZOC5 NAD dependent epimerase OS=Azorhizobium caulinodans (strain ATCC 43989 / DSM 5975 / JCM 20966 / NBRC 14845 / NCIMB 13405 / ORS 571) OX=438753 GN=AZC_1016 PE=4 SV=1	tr|A8HQ34|A8HQ34_AZOC5	101	101	K	VNLVGILAPSGRQSFKAVQAAGARAVAEAAA	102.06	99.653	QSFK(1)AVQAAGAR	QSFK(100)AVQAAGAR	4	2	0.34821	87222000	83534000	101340000	Quantified				Cytoplasmic	PF13460(NAD(P)H-binding)
A8HQ34	NAD dependent epimerase	AZC_1016		34.392	328	tr|A8HQ34|A8HQ34_AZOC5	140	tr|A8HQ34|A8HQ34_AZOC5 NAD dependent epimerase OS=Azorhizobium caulinodans (strain ATCC 43989 / DSM 5975 / JCM 20966 / NBRC 14845 / NCIMB 13405 / ORS 571) OX=438753 GN=AZC_1016 PE=4 SV=1	tr|A8HQ34|A8HQ34_AZOC5	140	140	K	VSAIGASASSASDYAKTKAEGEAAVRAAVPD	97.488	97.488	LVHVSAIGASASSASDYAK(1)TK	LVHVSAIGASASSASDYAK(97)TK(-97)	19	3	0.64675	107030000	76251000	89892000	Quantified				Cytoplasmic	PF13460(NAD(P)H-binding)
A8HQ60	Tryptophan synthase alpha chain	trpA	FUNCTION: The alpha subunit is responsible for the aldol cleavage of indoleglycerol phosphate to indole and glyceraldehyde 3-phosphate. {ECO:0000255|HAMAP-Rule:MF_00131}.	28.795	279	sp|A8HQ60|TRPA_AZOC5	81	sp|A8HQ60|TRPA_AZOC5 Tryptophan synthase alpha chain OS=Azorhizobium caulinodans (strain ATCC 43989 / DSM 5975 / JCM 20966 / NBRC 14845 / NCIMB 13405 / ORS 571) OX=438753 GN=trpA PE=3 SV=1	sp|A8HQ60|TRPA_AZOC5	81	81	K	QAAGLRALKGGQTLAKTLDMVRAFRDENDTT	129.84	129.84	GGQTLAK(1)TLDMVR	GGQTLAK(130)TLDMVR	7	2	1.9598	19286000	19698000		Quantified	GO:0004834(MF:tryptophan synthase activity)	K01695(trpA)	ko00400(Phenylalanine, tyrosine and tryptophan biosynthesis);ko00260(Glycine, serine and threonine metabolism)	Cytoplasmic	PF00290(Tryptophan synthase alpha chain)
A8HQ60	Tryptophan synthase alpha chain	trpA	FUNCTION: The alpha subunit is responsible for the aldol cleavage of indoleglycerol phosphate to indole and glyceraldehyde 3-phosphate. {ECO:0000255|HAMAP-Rule:MF_00131}.	28.795	279	sp|A8HQ60|TRPA_AZOC5	162	sp|A8HQ60|TRPA_AZOC5 Tryptophan synthase alpha chain OS=Azorhizobium caulinodans (strain ATCC 43989 / DSM 5975 / JCM 20966 / NBRC 14845 / NCIMB 13405 / ORS 571) OX=438753 GN=trpA PE=3 SV=1	sp|A8HQ60|TRPA_AZOC5	162	162	K	AGLDFIRLATPTTDEKRLPAVLAHTAGFVYY	118.18	93.111	LATPTTDEK(1)R	LATPTTDEK(93)R	9	2	0.28509	11314000	8874700	7539800	Quantified	GO:0004834(MF:tryptophan synthase activity)	K01695(trpA)	ko00400(Phenylalanine, tyrosine and tryptophan biosynthesis);ko00260(Glycine, serine and threonine metabolism)	Cytoplasmic	PF00290(Tryptophan synthase alpha chain)
A8HQ90	Acetyl-coenzyme A carboxylase carboxyl transferase subunit beta	accD	FUNCTION: Component of the acetyl coenzyme A carboxylase (ACC) complex. Biotin carboxylase (BC) catalyzes the carboxylation of biotin on its carrier protein (BCCP) and then the CO(2) group is transferred by the transcarboxylase to acetyl-CoA to form malonyl-CoA. {ECO:0000255|HAMAP-Rule:MF_01395}.	32.66	297	sp|A8HQ90|ACCD_AZOC5	242	sp|A8HQ90|ACCD_AZOC5 Acetyl-coenzyme A carboxylase carboxyl transferase subunit beta OS=Azorhizobium caulinodans (strain ATCC 43989 / DSM 5975 / JCM 20966 / NBRC 14845 / NCIMB 13405 / ORS 571) OX=438753 GN=accD PE=3 SV=1	sp|A8HQ90|ACCD_AZOC5	242	242	K	IGFAGPRVIEQTIREKLPDGFQRSEYLFEHG	117.04	90.657	EK(1)LPDGFQR	EK(91)LPDGFQR	2	2	-1.868	37803000	35452000	23576000	Quantified	GO:0006633(BP:fatty acid biosynthetic process);GO:2001295(BP:malonyl-CoA biosynthetic process);GO:0009317(CC:acetyl-CoA carboxylase complex);GO:0003989(MF:acetyl-CoA carboxylase activity);GO:0005524(MF:ATP binding);GO:0016743(MF:carboxyl- or carbamoyltransferase activity)	K01963(accD)	ko00720(Carbon fixation pathways in prokaryotes);ko00640(Propanoate metabolism);ko00061(Fatty acid biosynthesis);ko00620(Pyruvate metabolism)	Cytoplasmic	PF01039(Carboxyl transferase domain)
A8HQ90	Acetyl-coenzyme A carboxylase carboxyl transferase subunit beta	accD	FUNCTION: Component of the acetyl coenzyme A carboxylase (ACC) complex. Biotin carboxylase (BC) catalyzes the carboxylation of biotin on its carrier protein (BCCP) and then the CO(2) group is transferred by the transcarboxylase to acetyl-CoA to form malonyl-CoA. {ECO:0000255|HAMAP-Rule:MF_01395}.	32.66	297	sp|A8HQ90|ACCD_AZOC5	28	sp|A8HQ90|ACCD_AZOC5 Acetyl-coenzyme A carboxylase carboxyl transferase subunit beta OS=Azorhizobium caulinodans (strain ATCC 43989 / DSM 5975 / JCM 20966 / NBRC 14845 / NCIMB 13405 / ORS 571) OX=438753 GN=accD PE=3 SV=1	sp|A8HQ90|ACCD_AZOC5	28	28	K	RSFLNRRDVPENLWVKCPETGQMVFHKDLEA	237.46	96.016	RDVPENLWVK(1)CPETGQMVFHK	RDVPENLWVK(96)CPETGQMVFHK(-96)	10	4	-0.047304	15552000000	14230000000	14206000000	Quantified	GO:0006633(BP:fatty acid biosynthetic process);GO:2001295(BP:malonyl-CoA biosynthetic process);GO:0009317(CC:acetyl-CoA carboxylase complex);GO:0003989(MF:acetyl-CoA carboxylase activity);GO:0005524(MF:ATP binding);GO:0016743(MF:carboxyl- or carbamoyltransferase activity)	K01963(accD)	ko00720(Carbon fixation pathways in prokaryotes);ko00640(Propanoate metabolism);ko00061(Fatty acid biosynthesis);ko00620(Pyruvate metabolism)	Cytoplasmic	PF01039(Carboxyl transferase domain)
A8HQE9	Glycine--tRNA ligase beta subunit	glyS		82.091	744	tr|A8HQE9|A8HQE9_AZOC5	676	tr|A8HQE9|A8HQE9_AZOC5 Glycine--tRNA ligase beta subunit OS=Azorhizobium caulinodans (strain ATCC 43989 / DSM 5975 / JCM 20966 / NBRC 14845 / NCIMB 13405 / ORS 571) OX=438753 GN=glyS PE=3 SV=1	tr|A8HQE9|A8HQE9_AZOC5	676	676	K	KEPAEEHLAAAIETVKRQVADAVAREDFAAA	32.917	28.627	EPAEEHLAAAIETVK(1)R	EPAEEHLAAAIETVK(29)R	15	3	-0.84055	19362000	17406000	16915000	Quantified	GO:0006420(BP:arginyl-tRNA aminoacylation);GO:0006426(BP:glycyl-tRNA aminoacylation);GO:0005737(CC:cytoplasm);GO:0004814(MF:arginine-tRNA ligase activity);GO:0005524(MF:ATP binding);GO:0004820(MF:glycine-tRNA ligase activity)	K01879(glyS)	ko00970(Aminoacyl-tRNA biosynthesis)	Cytoplasmic	PF05746(DALR anticodon binding domain);PF02092(Glycyl-tRNA synthetase beta subunit)
A8HQE9	Glycine--tRNA ligase beta subunit	glyS		82.091	744	tr|A8HQE9|A8HQE9_AZOC5	724	tr|A8HQE9|A8HQE9_AZOC5 Glycine--tRNA ligase beta subunit OS=Azorhizobium caulinodans (strain ATCC 43989 / DSM 5975 / JCM 20966 / NBRC 14845 / NCIMB 13405 / ORS 571) OX=438753 GN=glyS PE=3 SV=1	tr|A8HQE9|A8HQE9_AZOC5	724	724	K	VTVNAPEAALRINRLKLLDEIRSATRGIADF	60.91	60.91	LK(1)LLDEIR	LK(61)LLDEIR	2	2	-0.56151		10217000		Identified	GO:0006420(BP:arginyl-tRNA aminoacylation);GO:0006426(BP:glycyl-tRNA aminoacylation);GO:0005737(CC:cytoplasm);GO:0004814(MF:arginine-tRNA ligase activity);GO:0005524(MF:ATP binding);GO:0004820(MF:glycine-tRNA ligase activity)	K01879(glyS)	ko00970(Aminoacyl-tRNA biosynthesis)	Cytoplasmic	PF05746(DALR anticodon binding domain);PF02092(Glycyl-tRNA synthetase beta subunit)
A8HQE9	Glycine--tRNA ligase beta subunit	glyS		82.091	744	tr|A8HQE9|A8HQE9_AZOC5	206	tr|A8HQE9|A8HQE9_AZOC5 Glycine--tRNA ligase beta subunit OS=Azorhizobium caulinodans (strain ATCC 43989 / DSM 5975 / JCM 20966 / NBRC 14845 / NCIMB 13405 / ORS 571) OX=438753 GN=glyS PE=3 SV=1	tr|A8HQE9|A8HQE9_AZOC5	206	206	K	APEPFAVRRLEDWMAKLEAAKVVADRDRRKA	138.89	138.89	RLEDWMAK(1)LEAAK	RLEDWMAK(140)LEAAK(-140)	8	2	-0.087805	106620000	95382000	69956000	Quantified	GO:0006420(BP:arginyl-tRNA aminoacylation);GO:0006426(BP:glycyl-tRNA aminoacylation);GO:0005737(CC:cytoplasm);GO:0004814(MF:arginine-tRNA ligase activity);GO:0005524(MF:ATP binding);GO:0004820(MF:glycine-tRNA ligase activity)	K01879(glyS)	ko00970(Aminoacyl-tRNA biosynthesis)	Cytoplasmic	PF05746(DALR anticodon binding domain);PF02092(Glycyl-tRNA synthetase beta subunit)
A8HQS6	Malonamidase E2	AZC_1059		43.602	418	tr|A8HQS6|A8HQS6_AZOC5	126	tr|A8HQS6|A8HQS6_AZOC5 Malonamidase E2 OS=Azorhizobium caulinodans (strain ATCC 43989 / DSM 5975 / JCM 20966 / NBRC 14845 / NCIMB 13405 / ORS 571) OX=438753 GN=AZC_1059 PE=3 SV=1	tr|A8HQS6|A8HQS6_AZOC5	126	126	K	KTVTTELAFLRPSITKNPRRLTHTPGGSSAG	57.745	54.974	TVTTELAFLRPSITK(1)NPR	TVTTELAFLRPSITK(55)NPR	15	3	0.54071	33903000	36082000	26534000	Quantified	GO:0004040(MF:amidase activity)			Cytoplasmic	PF01425(Amidase)
A8HQU9	Phenazine biosynthesis protein	AZC_1065		31.29	297	tr|A8HQU9|A8HQU9_AZOC5	137	tr|A8HQU9|A8HQU9_AZOC5 Phenazine biosynthesis protein OS=Azorhizobium caulinodans (strain ATCC 43989 / DSM 5975 / JCM 20966 / NBRC 14845 / NCIMB 13405 / ORS 571) OX=438753 GN=AZC_1065 PE=3 SV=1	tr|A8HQU9|A8HQU9_AZOC5	137	137	K	FVVPRASTLEETEVSKRECADALSLEVADIG	156.48	156.48	ASTLEETEVSK(1)R	ASTLEETEVSK(160)R	11	2	-0.3046	34864000	29152000	21848000	Quantified	GO:0009058(BP:biosynthetic process);GO:0003824(MF:catalytic activity)	K06998(phzF)	ko00405(Phenazine biosynthesis);ko02024(Quorum sensing)	Cytoplasmic	PF02567(Phenazine biosynthesis-like protein)
A8HQV3	Morphinone reductase	AZC_1066		38.944	362	tr|A8HQV3|A8HQV3_AZOC5	257	tr|A8HQV3|A8HQV3_AZOC5 Morphinone reductase OS=Azorhizobium caulinodans (strain ATCC 43989 / DSM 5975 / JCM 20966 / NBRC 14845 / NCIMB 13405 / ORS 571) OX=438753 GN=AZC_1066 PE=4 SV=1	tr|A8HQV3|A8HQV3_AZOC5	257	257	K	PQALFNYVVEKLNGLKPVYIHVVEGATGGPR	64.723	64.723	LNGLK(1)PVYIHVVEGATGGPR	LNGLK(65)PVYIHVVEGATGGPR	5	3	-2.441	18969000			Identified	GO:0010181(MF:FMN binding);GO:0016491(MF:oxidoreductase activity)	K10680(nemA)	ko00633(Nitrotoluene degradation)	Periplasmic;Cytoplasmic	PF00724(NADH:flavin oxidoreductase / NADH oxidase family)
A8HQV3	Morphinone reductase	AZC_1066		38.944	362	tr|A8HQV3|A8HQV3_AZOC5	83	tr|A8HQV3|A8HQV3_AZOC5 Morphinone reductase OS=Azorhizobium caulinodans (strain ATCC 43989 / DSM 5975 / JCM 20966 / NBRC 14845 / NCIMB 13405 / ORS 571) OX=438753 GN=AZC_1066 PE=4 SV=1	tr|A8HQV3|A8HQV3_AZOC5	83	83	K	QDTPGIHSPEQIAGWKKVTKAVHDAGGRIFL	152.62	152.62	ASAGLIISEASQISPEGQGYQDTPGIHSPEQIAGWK(1)K	ASAGLIISEASQISPEGQGYQDTPGIHSPEQIAGWK(150)K(-150)	36	4	-0.37677		106300000	90702000	Quantified	GO:0010181(MF:FMN binding);GO:0016491(MF:oxidoreductase activity)	K10680(nemA)	ko00633(Nitrotoluene degradation)	Periplasmic;Cytoplasmic	PF00724(NADH:flavin oxidoreductase / NADH oxidase family)
A8HQV3	Morphinone reductase	AZC_1066		38.944	362	tr|A8HQV3|A8HQV3_AZOC5	285	tr|A8HQV3|A8HQV3_AZOC5 Morphinone reductase OS=Azorhizobium caulinodans (strain ATCC 43989 / DSM 5975 / JCM 20966 / NBRC 14845 / NCIMB 13405 / ORS 571) OX=438753 GN=AZC_1066 PE=4 SV=1	tr|A8HQV3|A8HQV3_AZOC5	285	285	K	GPRDVAPDFDFEALHKRFDGTWMTNNGYDKA	102.64	102.64	DVAPDFDFEALHK(1)R	DVAPDFDFEALHK(100)R	13	3	-0.29634	189800000	182480000	185800000	Quantified	GO:0010181(MF:FMN binding);GO:0016491(MF:oxidoreductase activity)	K10680(nemA)	ko00633(Nitrotoluene degradation)	Periplasmic;Cytoplasmic	PF00724(NADH:flavin oxidoreductase / NADH oxidase family)
A8HQW2	Putative flavoprotein	AZC_1069		24.067	225	tr|A8HQW2|A8HQW2_AZOC5	143	tr|A8HQW2|A8HQW2_AZOC5 Putative flavoprotein OS=Azorhizobium caulinodans (strain ATCC 43989 / DSM 5975 / JCM 20966 / NBRC 14845 / NCIMB 13405 / ORS 571) OX=438753 GN=AZC_1069 PE=4 SV=1	tr|A8HQW2|A8HQW2_AZOC5	143	143	K	GGLKNAIDWVSRLPGKPVAGKPVLIQSASQG	48.374	48.374	LPGK(0.993)PVAGK(0.007)PVLIQSASQGVLGGAR	LPGK(21)PVAGK(-21)PVLIQSASQGVLGGAR	4	3	-0.48887	244410000	214840000	388190000	Quantified	GO:0016491(MF:oxidoreductase activity)			Periplasmic	PF03358(NADPH-dependent FMN reductase)
A8HQW2	Putative flavoprotein	AZC_1069		24.067	225	tr|A8HQW2|A8HQW2_AZOC5	190	tr|A8HQW2|A8HQW2_AZOC5 Putative flavoprotein OS=Azorhizobium caulinodans (strain ATCC 43989 / DSM 5975 / JCM 20966 / NBRC 14845 / NCIMB 13405 / ORS 571) OX=438753 GN=AZC_1069 PE=4 SV=1	tr|A8HQW2|A8HQW2_AZOC5	190	190	K	FLDGRVFNVPEVMVGKVQTLVEDGSLTDAGT	169.91	41.205	VFNVPEVMVGK(1)VQTLVEDGSLTDAGTRDFIAGQLK	VFNVPEVMVGK(41)VQTLVEDGSLTDAGTRDFIAGQLK(-41)	11	4	3.4316	44529000	59542000	84259000	Quantified	GO:0016491(MF:oxidoreductase activity)			Periplasmic	PF03358(NADPH-dependent FMN reductase)
A8HQW2	Putative flavoprotein	AZC_1069		24.067	225	tr|A8HQW2|A8HQW2_AZOC5	224	tr|A8HQW2|A8HQW2_AZOC5 Putative flavoprotein OS=Azorhizobium caulinodans (strain ATCC 43989 / DSM 5975 / JCM 20966 / NBRC 14845 / NCIMB 13405 / ORS 571) OX=438753 GN=AZC_1069 PE=4 SV=1	tr|A8HQW2|A8HQW2_AZOC5	224	224	K	IAGQLKAFSAFAESFKK______________	162.88	53.569	AFSAFAESFK(1)K	AFSAFAESFK(54)K(-54)	10	3	0.29393	311100000	248240000	227870000	Quantified	GO:0016491(MF:oxidoreductase activity)			Periplasmic	PF03358(NADPH-dependent FMN reductase)
A8HQW2	Putative flavoprotein	AZC_1069		24.067	225	tr|A8HQW2|A8HQW2_AZOC5	56	tr|A8HQW2|A8HQW2_AZOC5 Putative flavoprotein OS=Azorhizobium caulinodans (strain ATCC 43989 / DSM 5975 / JCM 20966 / NBRC 14845 / NCIMB 13405 / ORS 571) OX=438753 GN=AZC_1069 PE=4 SV=1	tr|A8HQW2|A8HQW2_AZOC5	56	56	K	RNIMANWAVWVGSVRKGSYNAAIARALAELA	110.87	101.9	K(1)GSYNAAIAR	K(100)GSYNAAIAR	1	2	0.44565	6849400	7153100	10466000	Quantified	GO:0016491(MF:oxidoreductase activity)			Periplasmic	PF03358(NADPH-dependent FMN reductase)
A8HQZ8	Uncharacterized conserved protein	AZC_1081		23.639	221	tr|A8HQZ8|A8HQZ8_AZOC5	72	tr|A8HQZ8|A8HQZ8_AZOC5 Uncharacterized conserved protein OS=Azorhizobium caulinodans (strain ATCC 43989 / DSM 5975 / JCM 20966 / NBRC 14845 / NCIMB 13405 / ORS 571) OX=438753 GN=AZC_1081 PE=4 SV=1	tr|A8HQZ8|A8HQZ8_AZOC5	72	72	K	GQGQNSTYSTNELVAKGHSFFGTVSKGLALS	92.198	57.477	QGQGQNSTYSTNELVAK(1)GHSFFGTVSK	QGQGQNSTYSTNELVAK(57)GHSFFGTVSK(-57)	17	3	-0.55786	33095000		29962000	Quantified				Extracellular	PF06577(Protein of unknown function (DUF1134))
A8HR00	HPTransfase domain-containing protein	AZC_1083		23	221	tr|A8HR00|A8HR00_AZOC5	63	tr|A8HR00|A8HR00_AZOC5 HPTransfase domain-containing protein OS=Azorhizobium caulinodans (strain ATCC 43989 / DSM 5975 / JCM 20966 / NBRC 14845 / NCIMB 13405 / ORS 571) OX=438753 GN=AZC_1083 PE=4 SV=1	tr|A8HR00|A8HR00_AZOC5	63	63	K	EDAPDMREVALDLISKSARQASARLQFTRLA	84.507	58.829	EVALDLISK(1)SAR	EVALDLISK(59)SAR	9	2	-1.4357	22453000	21913000	25336000	Quantified		K13588(chpT)	ko04112(Cell cycle - Caulobacter);ko02020(Two-component system)	Cytoplasmic	PF10090(Histidine phosphotransferase C-terminal domain)
A8HR04	Putative transcriptional regulator	mucR		20.406	180	tr|A8HR04|A8HR04_AZOC5	101	tr|A8HR04|A8HR04_AZOC5 Putative transcriptional regulator OS=Azorhizobium caulinodans (strain ATCC 43989 / DSM 5975 / JCM 20966 / NBRC 14845 / NCIMB 13405 / ORS 571) OX=438753 GN=mucR PE=3 SV=1	tr|A8HR04|A8HR04_AZOC5	101	101	K	QRVSKGESEPAPEPLKPAVPVKKSVTPDFIV	89.301	28.955	GESEPAPEPLK(1)PAVPVK	GESEPAPEPLK(29)PAVPVK(-29)	11	3	0.99683	145410000	104730000	98430000	Quantified	GO:0006355(BP:regulation of transcription, DNA-templated);GO:0003677(MF:DNA binding);GO:0008270(MF:zinc ion binding)			Periplasmic;Cytoplasmic	PF05443(ROS/MUCR transcriptional regulator protein)
A8HR04	Putative transcriptional regulator	mucR		20.406	180	tr|A8HR04|A8HR04_AZOC5	122	tr|A8HR04|A8HR04_AZOC5 Putative transcriptional regulator OS=Azorhizobium caulinodans (strain ATCC 43989 / DSM 5975 / JCM 20966 / NBRC 14845 / NCIMB 13405 / ORS 571) OX=438753 GN=mucR PE=3 SV=1	tr|A8HR04|A8HR04_AZOC5	122	122	K	KKSVTPDFIVCLEDGKKFKSLKRHLRTQYNM	63.691	58.172	SVTPDFIVCLEDGK(1)K	SVTPDFIVCLEDGK(58)K(-58)	14	2	-1.0244	98258000	76898000	74555000	Quantified	GO:0006355(BP:regulation of transcription, DNA-templated);GO:0003677(MF:DNA binding);GO:0008270(MF:zinc ion binding)			Periplasmic;Cytoplasmic	PF05443(ROS/MUCR transcriptional regulator protein)
A8HR04	Putative transcriptional regulator	mucR		20.406	180	tr|A8HR04|A8HR04_AZOC5	107	tr|A8HR04|A8HR04_AZOC5 Putative transcriptional regulator OS=Azorhizobium caulinodans (strain ATCC 43989 / DSM 5975 / JCM 20966 / NBRC 14845 / NCIMB 13405 / ORS 571) OX=438753 GN=mucR PE=3 SV=1	tr|A8HR04|A8HR04_AZOC5	107	107	K	ESEPAPEPLKPAVPVKKSVTPDFIVCLEDGK	113.69	53.576	PAVPVK(1)K	PAVPVK(54)K(-54)	6	2	0.38345	16777000	12356000	9478100	Quantified	GO:0006355(BP:regulation of transcription, DNA-templated);GO:0003677(MF:DNA binding);GO:0008270(MF:zinc ion binding)			Periplasmic;Cytoplasmic	PF05443(ROS/MUCR transcriptional regulator protein)
A8HR18	Penicillin-insensitive transglycosylase	AZC_1099		78.682	720	tr|A8HR18|A8HR18_AZOC5	472	tr|A8HR18|A8HR18_AZOC5 Penicillin-insensitive transglycosylase OS=Azorhizobium caulinodans (strain ATCC 43989 / DSM 5975 / JCM 20966 / NBRC 14845 / NCIMB 13405 / ORS 571) OX=438753 GN=AZC_1099 PE=3 SV=1	tr|A8HR18|A8HR18_AZOC5	472	472	K	ALQHSLNTVAVRLGDKFGRTNIAALAHKMGL	74.717	60.344	LGDK(1)FGR	LGDK(60)FGR	4	2	-2.1296	61620000	49808000	64380000	Quantified	GO:0008658(MF:penicillin binding);GO:0016740(MF:transferase activity)	K05366(mrcA)	ko00550(Peptidoglycan biosynthesis)	OuterMembrane;Periplasmic;InnerMembrane	PF00912(Transglycosylase);PF00905(Penicillin binding protein transpeptidase domain)
A8HR22	Putative cobalamin synthesis protein	AZC_1103		46.469	416	tr|A8HR22|A8HR22_AZOC5	327	tr|A8HR22|A8HR22_AZOC5 Putative cobalamin synthesis protein OS=Azorhizobium caulinodans (strain ATCC 43989 / DSM 5975 / JCM 20966 / NBRC 14845 / NCIMB 13405 / ORS 571) OX=438753 GN=AZC_1103 PE=3 SV=1	tr|A8HR22|A8HR22_AZOC5	327	327	K	YVGEMSLAGSLCRTEKLGLWWAAVPKEHWPQ	93.477	93.477	TEK(1)LGLWWAAVPK	TEK(93)LGLWWAAVPK(-93)	3	2	0.08447		34640000	14663000	Quantified				Cytoplasmic	PF07683(Cobalamin synthesis protein cobW C-terminal domain);PF02492(CobW/HypB/UreG, nucleotide-binding domain)
A8HR22	Putative cobalamin synthesis protein	AZC_1103		46.469	416	tr|A8HR22|A8HR22_AZOC5	204	tr|A8HR22|A8HR22_AZOC5 Putative cobalamin synthesis protein OS=Azorhizobium caulinodans (strain ATCC 43989 / DSM 5975 / JCM 20966 / NBRC 14845 / NCIMB 13405 / ORS 571) OX=438753 GN=AZC_1103 PE=3 SV=1	tr|A8HR22|A8HR22_AZOC5	204	204	K	ADVIVLNKVGATDPEKLRLARAVIKGLNPDA	87.308	87.308	VGATDPEK(1)LR	VGATDPEK(87)LR	8	2	0.032139	17211000	17054000		Quantified				Cytoplasmic	PF07683(Cobalamin synthesis protein cobW C-terminal domain);PF02492(CobW/HypB/UreG, nucleotide-binding domain)
A8HR56	Uncharacterized protein	AZC_1123		23.373	254	tr|A8HR56|A8HR56_AZOC5	97	tr|A8HR56|A8HR56_AZOC5 Uncharacterized protein OS=Azorhizobium caulinodans (strain ATCC 43989 / DSM 5975 / JCM 20966 / NBRC 14845 / NCIMB 13405 / ORS 571) OX=438753 GN=AZC_1123 PE=4 SV=1	tr|A8HR56|A8HR56_AZOC5	97	97	K	KAAKAPAKAAEPAPAKAAAAKPATKAKAPAK	98.048	67.726	AAEPAPAK(1)AAAAK	AAEPAPAK(68)AAAAK(-68)	8	2	0.34015	204950000	110830000	132690000	Quantified				Extracellular;InnerMembrane;Cytoplasmic
A8HR56	Uncharacterized protein	AZC_1123		23.373	254	tr|A8HR56|A8HR56_AZOC5	78	tr|A8HR56|A8HR56_AZOC5 Uncharacterized protein OS=Azorhizobium caulinodans (strain ATCC 43989 / DSM 5975 / JCM 20966 / NBRC 14845 / NCIMB 13405 / ORS 571) OX=438753 GN=AZC_1123 PE=4 SV=1	tr|A8HR56|A8HR56_AZOC5	78	78	K	AAAKAPAKAAEKPAAKAPAKAAKAPAKAAEP	127.12	127.12	PAAK(1)APAK	PAAK(130)APAK(-130)	4	2	0.081396		272810000		Identified				Extracellular;InnerMembrane;Cytoplasmic
A8HR56	Uncharacterized protein	AZC_1123		23.373	254	tr|A8HR56|A8HR56_AZOC5	122	tr|A8HR56|A8HR56_AZOC5 Uncharacterized protein OS=Azorhizobium caulinodans (strain ATCC 43989 / DSM 5975 / JCM 20966 / NBRC 14845 / NCIMB 13405 / ORS 571) OX=438753 GN=AZC_1123 PE=4 SV=1	tr|A8HR56|A8HR56_AZOC5	122	122	K	AKAPAKAAAPKAAAAKTAAAPKAAAPKTAAA	96.143	96.143	AAAAK(1)TAAAPK	AAAAK(96)TAAAPK(-96)	5	2	0.10272				Identified				Extracellular;InnerMembrane;Cytoplasmic
A8HR56	Uncharacterized protein	AZC_1123		23.373	254	tr|A8HR56|A8HR56_AZOC5	54	tr|A8HR56|A8HR56_AZOC5 Uncharacterized protein OS=Azorhizobium caulinodans (strain ATCC 43989 / DSM 5975 / JCM 20966 / NBRC 14845 / NCIMB 13405 / ORS 571) OX=438753 GN=AZC_1123 PE=4 SV=1	tr|A8HR56|A8HR56_AZOC5	54	54	K	TASAKPAAAKKPAAAKAPAKAPAKAAAKAPA	159.58	86.095	PAAAK(1)APAK	PAAAK(86)APAK(-86)	5	2	-0.084419	230330000	135200000	134450000	Quantified				Extracellular;InnerMembrane;Cytoplasmic
A8HR56	Uncharacterized protein	AZC_1123		23.373	254	tr|A8HR56|A8HR56_AZOC5	38	tr|A8HR56|A8HR56_AZOC5 Uncharacterized protein OS=Azorhizobium caulinodans (strain ATCC 43989 / DSM 5975 / JCM 20966 / NBRC 14845 / NCIMB 13405 / ORS 571) OX=438753 GN=AZC_1123 PE=4 SV=1	tr|A8HR56|A8HR56_AZOC5	38	38	K	APPAAPTPAAETAPVKTASAKPAAAKKPAAA	124.14	103.9	TEAAPPAAPTPAAETAPVK(1)TASAK	TEAAPPAAPTPAAETAPVK(100)TASAK(-100)	19	3	-0.16383	28115000	24742000	23024000	Quantified				Extracellular;InnerMembrane;Cytoplasmic
A8HR56	Uncharacterized protein	AZC_1123		23.373	254	tr|A8HR56|A8HR56_AZOC5	177	tr|A8HR56|A8HR56_AZOC5 Uncharacterized protein OS=Azorhizobium caulinodans (strain ATCC 43989 / DSM 5975 / JCM 20966 / NBRC 14845 / NCIMB 13405 / ORS 571) OX=438753 GN=AZC_1123 PE=4 SV=1	tr|A8HR56|A8HR56_AZOC5	177	177	K	PKAAPAPKAAKVEAAKTEPAKPAKAPAKKAA	108.43	108.43	VEAAK(1)TEPAK	VEAAK(110)TEPAK(-110)	5	2	-0.088266		42007000	70112000	Quantified				Extracellular;InnerMembrane;Cytoplasmic
A8HR56	Uncharacterized protein	AZC_1123		23.373	254	tr|A8HR56|A8HR56_AZOC5	239	tr|A8HR56|A8HR56_AZOC5 Uncharacterized protein OS=Azorhizobium caulinodans (strain ATCC 43989 / DSM 5975 / JCM 20966 / NBRC 14845 / NCIMB 13405 / ORS 571) OX=438753 GN=AZC_1123 PE=4 SV=1	tr|A8HR56|A8HR56_AZOC5	239	239	K	KAAVAKAPAAKAAPAKPAAAKAPAKKAAKAK	74.301	69.628	AAPAK(1)PAAAK	AAPAK(70)PAAAK(-70)	5	2	-0.10222	123130000	68287000	59860000	Quantified				Extracellular;InnerMembrane;Cytoplasmic
A8HR56	Uncharacterized protein	AZC_1123		23.373	254	tr|A8HR56|A8HR56_AZOC5	203	tr|A8HR56|A8HR56_AZOC5 Uncharacterized protein OS=Azorhizobium caulinodans (strain ATCC 43989 / DSM 5975 / JCM 20966 / NBRC 14845 / NCIMB 13405 / ORS 571) OX=438753 GN=AZC_1123 PE=4 SV=1	tr|A8HR56|A8HR56_AZOC5	203	203	K	AKKAAAKEAAPAAEAKAPAAKAPAAKAAPKA	114.86	114.86	EAAPAAEAK(1)APAAK	EAAPAAEAK(110)APAAK(-110)	9	2	0.2381	192730000	110170000	119570000	Quantified				Extracellular;InnerMembrane;Cytoplasmic
A8HR56	Uncharacterized protein	AZC_1123		23.373	254	tr|A8HR56|A8HR56_AZOC5	13	tr|A8HR56|A8HR56_AZOC5 Uncharacterized protein OS=Azorhizobium caulinodans (strain ATCC 43989 / DSM 5975 / JCM 20966 / NBRC 14845 / NCIMB 13405 / ORS 571) OX=438753 GN=AZC_1123 PE=4 SV=1	tr|A8HR56|A8HR56_AZOC5	13	13	K	___MAKTTRTTTAAAKAPAAKKTEAAPPAAP	129.38	94.692	TTTAAAK(1)APAAK	TTTAAAK(95)APAAK(-95)	7	2	0.14296	356600000	212530000	238420000	Quantified				Extracellular;InnerMembrane;Cytoplasmic
A8HR56	Uncharacterized protein	AZC_1123		23.373	254	tr|A8HR56|A8HR56_AZOC5	208	tr|A8HR56|A8HR56_AZOC5 Uncharacterized protein OS=Azorhizobium caulinodans (strain ATCC 43989 / DSM 5975 / JCM 20966 / NBRC 14845 / NCIMB 13405 / ORS 571) OX=438753 GN=AZC_1123 PE=4 SV=1	tr|A8HR56|A8HR56_AZOC5	208	208	K	AKEAAPAAEAKAPAAKAPAAKAAPKAKAAPA	137.62	137.62	APAAK(1)APAAK	APAAK(140)APAAK(-140)	5	2	0.23322	798700000			Identified				Extracellular;InnerMembrane;Cytoplasmic
A8HR56	Uncharacterized protein	AZC_1123		23.373	254	tr|A8HR56|A8HR56_AZOC5	74	tr|A8HR56|A8HR56_AZOC5 Uncharacterized protein OS=Azorhizobium caulinodans (strain ATCC 43989 / DSM 5975 / JCM 20966 / NBRC 14845 / NCIMB 13405 / ORS 571) OX=438753 GN=AZC_1123 PE=4 SV=1	tr|A8HR56|A8HR56_AZOC5	74	74	K	APAKAAAKAPAKAAEKPAAKAPAKAAKAPAK	113.26	89.752	AAEK(1)PAAK	AAEK(90)PAAK(-90)	4	2	-0.21529	574190000	518300000	338340000	Quantified				Extracellular;InnerMembrane;Cytoplasmic
A8HR56	Uncharacterized protein	AZC_1123		23.373	254	tr|A8HR56|A8HR56_AZOC5	185	tr|A8HR56|A8HR56_AZOC5 Uncharacterized protein OS=Azorhizobium caulinodans (strain ATCC 43989 / DSM 5975 / JCM 20966 / NBRC 14845 / NCIMB 13405 / ORS 571) OX=438753 GN=AZC_1123 PE=4 SV=1	tr|A8HR56|A8HR56_AZOC5	185	185	K	AAKVEAAKTEPAKPAKAPAKKAAAKEAAPAA	64.55	64.55	TEPAK(0.001)PAK(0.999)APAK	TEPAK(-28)PAK(28)APAK(-65)	8	3	0.09559	72076000	32842000		Quantified				Extracellular;InnerMembrane;Cytoplasmic
A8HR56	Uncharacterized protein	AZC_1123		23.373	254	tr|A8HR56|A8HR56_AZOC5	112	tr|A8HR56|A8HR56_AZOC5 Uncharacterized protein OS=Azorhizobium caulinodans (strain ATCC 43989 / DSM 5975 / JCM 20966 / NBRC 14845 / NCIMB 13405 / ORS 571) OX=438753 GN=AZC_1123 PE=4 SV=1	tr|A8HR56|A8HR56_AZOC5	112	112	K	KAAAAKPATKAKAPAKAAAPKAAAAKTAAAP	117.4	117.4	APAK(1)AAAPK	APAK(120)AAAPK(-120)	4	2	0.75592		99557000	151360000	Quantified				Extracellular;InnerMembrane;Cytoplasmic
A8HR56	Uncharacterized protein	AZC_1123		23.373	254	tr|A8HR56|A8HR56_AZOC5	234	tr|A8HR56|A8HR56_AZOC5 Uncharacterized protein OS=Azorhizobium caulinodans (strain ATCC 43989 / DSM 5975 / JCM 20966 / NBRC 14845 / NCIMB 13405 / ORS 571) OX=438753 GN=AZC_1123 PE=4 SV=1	tr|A8HR56|A8HR56_AZOC5	234	234	K	KAAPAKAAVAKAPAAKAAPAKPAAAKAPAKK	155.1	70.332	APAAK(1)AAPAK	APAAK(70)AAPAK(-70)	5	2	-0.26841		516190000	168500000	Quantified				Extracellular;InnerMembrane;Cytoplasmic
A8HR56	Uncharacterized protein	AZC_1123		23.373	254	tr|A8HR56|A8HR56_AZOC5;tr|A8ING0|A8ING0_AZOC5	148;91	tr|A8HR56|A8HR56_AZOC5 Uncharacterized protein OS=Azorhizobium caulinodans (strain ATCC 43989 / DSM 5975 / JCM 20966 / NBRC 14845 / NCIMB 13405 / ORS 571) OX=438753 GN=AZC_1123 PE=4 SV=1;tr|A8ING0|A8ING0_AZOC5 Uncharacterized protein OS=Azorhizobium caulin	tr|A8HR56|A8HR56_AZOC5;tr|A8ING0|A8ING0_AZOC5	148;91	91	K	AAKAPAAKAPKPAAAKAAAPKAAVAKAAPEA;KTAAAPKAAAKPAAAKAAAPKATAAKSAAPK	96.027	73.157	PAAAK(1)AAAPK	PAAAK(73)AAAPK(-73)	5	2	-0.31266		218770000	382260000	Quantified				Extracellular;InnerMembrane;Cytoplasmic
A8HR56	Uncharacterized protein	AZC_1123		23.373	254	tr|A8HR56|A8HR56_AZOC5	43	tr|A8HR56|A8HR56_AZOC5 Uncharacterized protein OS=Azorhizobium caulinodans (strain ATCC 43989 / DSM 5975 / JCM 20966 / NBRC 14845 / NCIMB 13405 / ORS 571) OX=438753 GN=AZC_1123 PE=4 SV=1	tr|A8HR56|A8HR56_AZOC5	43	43	K	PTPAAETAPVKTASAKPAAAKKPAAAKAPAK	51.415	51.415	TASAK(1)PAAAK	TASAK(51)PAAAK(-51)	5	2	-0.62952	327370000	225590000	114040000	Quantified				Extracellular;InnerMembrane;Cytoplasmic
A8HR78	Response regulator receiver	AZC_1137		26.646	238	tr|A8HR78|A8HR78_AZOC5	216	tr|A8HR78|A8HR78_AZOC5 Response regulator receiver OS=Azorhizobium caulinodans (strain ATCC 43989 / DSM 5975 / JCM 20966 / NBRC 14845 / NCIMB 13405 / ORS 571) OX=438753 GN=AZC_1137 PE=4 SV=1	tr|A8HR78|A8HR78_AZOC5	216	216	K	NVIDVHVSRLRSKIDKGFDVPLIHTVRGAGY	51.265	51.265	IDK(1)GFDVPLIHTVR	IDK(51)GFDVPLIHTVR	3	3	1.2459	28942000	33074000	37267000	Quantified	GO:0000160(BP:phosphorelay signal transduction system);GO:0006355(BP:regulation of transcription, DNA-templated);GO:0003677(MF:DNA binding)			Cytoplasmic	PF00072(Response regulator receiver domain);PF00486(Transcriptional regulatory protein, C terminal)
A8HR81	Bifunctional glutamine synthetase adenylyltransferase/adenylyl-removing enzyme	glnE	FUNCTION: Involved in the regulation of glutamine synthetase GlnA, a key enzyme in the process to assimilate ammonia. When cellular nitrogen levels are high, the C-terminal adenylyl transferase (AT) inactivates GlnA by covalent transfer of an adenylyl group from ATP to specific tyrosine residue of GlnA, thus reducing its activity. Conversely, when nitrogen levels are low, the N-terminal adenylyl …	108.94	996	tr|A8HR81|A8HR81_AZOC5	863	tr|A8HR81|A8HR81_AZOC5 Bifunctional glutamine synthetase adenylyltransferase/adenylyl-removing enzyme OS=Azorhizobium caulinodans (strain ATCC 43989 / DSM 5975 / JCM 20966 / NBRC 14845 / NCIMB 13405 / ORS 571) OX=438753 GN=glnE PE=3 SV=1	tr|A8HR81|A8HR81_AZOC5	863	863	K	IAGDILDMRRAIAAEKGESDRWNLKHAAGGQ	118.51	98.654	AIAAEK(1)GESDRWNLK	AIAAEK(99)GESDRWNLK(-99)	6	3	0.3233	89700000	81485000	56458000	Quantified	GO:0008152(BP:metabolic process);GO:0000820(BP:regulation of glutamine family amino acid metabolic process);GO:0008882(MF:[glutamate-ammonia-ligase] adenylyltransferase activity);GO:0047388(MF:[glutamine synthetase]-adenylyl-L-tyrosine phosphorylase);GO:0005524(MF:ATP binding);GO:0016874(MF:ligase activity);GO:0000287(MF:magnesium ion binding)			Cytoplasmic	PF08335(GlnD PII-uridylyltransferase);PF03710(Glutamate-ammonia ligase adenylyltransferase)
A8HR81	Bifunctional glutamine synthetase adenylyltransferase/adenylyl-removing enzyme	glnE	FUNCTION: Involved in the regulation of glutamine synthetase GlnA, a key enzyme in the process to assimilate ammonia. When cellular nitrogen levels are high, the C-terminal adenylyl transferase (AT) inactivates GlnA by covalent transfer of an adenylyl group from ATP to specific tyrosine residue of GlnA, thus reducing its activity. Conversely, when nitrogen levels are low, the N-terminal adenylyl …	108.94	996	tr|A8HR81|A8HR81_AZOC5	716	tr|A8HR81|A8HR81_AZOC5 Bifunctional glutamine synthetase adenylyltransferase/adenylyl-removing enzyme OS=Azorhizobium caulinodans (strain ATCC 43989 / DSM 5975 / JCM 20966 / NBRC 14845 / NCIMB 13405 / ORS 571) OX=438753 GN=glnE PE=3 SV=1	tr|A8HR81|A8HR81_AZOC5	716	716	K	HGSIPGADTAVLSMGKLGSREMTAGSDLDLI	114.63	114.63	FVEAHGSIPGADTAVLSMGK(1)LGSR	FVEAHGSIPGADTAVLSMGK(110)LGSR	20	3	-0.099704	95311000	102810000	100870000	Quantified	GO:0008152(BP:metabolic process);GO:0000820(BP:regulation of glutamine family amino acid metabolic process);GO:0008882(MF:[glutamate-ammonia-ligase] adenylyltransferase activity);GO:0047388(MF:[glutamine synthetase]-adenylyl-L-tyrosine phosphorylase);GO:0005524(MF:ATP binding);GO:0016874(MF:ligase activity);GO:0000287(MF:magnesium ion binding)			Cytoplasmic	PF08335(GlnD PII-uridylyltransferase);PF03710(Glutamate-ammonia ligase adenylyltransferase)
A8HR88	Putative methyltransferase	AZC_1143		24.664	228	tr|A8HR88|A8HR88_AZOC5	120	tr|A8HR88|A8HR88_AZOC5 Putative methyltransferase OS=Azorhizobium caulinodans (strain ATCC 43989 / DSM 5975 / JCM 20966 / NBRC 14845 / NCIMB 13405 / ORS 571) OX=438753 GN=AZC_1143 PE=4 SV=1	tr|A8HR88|A8HR88_AZOC5	120	120	K	IIANSLLQYISKADLKALLAQWRGLLAPGGA	166.61	152.86	ADLK(1)ALLAQWR	ADLK(150)ALLAQWR	4	2	1.2836	58249000	77283000	43509000	Quantified	GO:0032259(BP:methylation);GO:0008168(MF:methyltransferase activity)			InnerMembrane;Cytoplasmic	PF08241(Methyltransferase domain)
A8HR92	Carbamoyl-phosphate synthase large chain	carB		119.18	1107	tr|A8HR92|A8HR92_AZOC5	699	tr|A8HR92|A8HR92_AZOC5 Carbamoyl-phosphate synthase large chain OS=Azorhizobium caulinodans (strain ATCC 43989 / DSM 5975 / JCM 20966 / NBRC 14845 / NCIMB 13405 / ORS 571) OX=438753 GN=carB PE=3 SV=1	tr|A8HR92|A8HR92_AZOC5	699	699	K	IDLAEDRDRFKHLLDKLKLRQPANGIAYSVE	108.46	82.241	HLLDK(1)LK	HLLDK(82)LK(-82)	5	2	0.55675	208890000	224890000	213730000	Quantified	GO:0044205(BP:'de novo' UMP biosynthetic process);GO:0006526(BP:arginine biosynthetic process);GO:0005524(MF:ATP binding);GO:0004088(MF:carbamoyl-phosphate synthase (glutamine-hydrolyzing) activity);GO:0046872(MF:metal ion binding)	K01955(carB)	ko01240(Biosynthesis of cofactors);ko00240(Pyrimidine metabolism);ko00250(Alanine, aspartate and glutamate metabolism)	Cytoplasmic	PF02786(Carbamoyl-phosphate synthase L chain, ATP binding domain);PF02142(MGS-like domain);PF02787(Carbamoyl-phosphate synthetase large chain, oligomerisation domain)
A8HR92	Carbamoyl-phosphate synthase large chain	carB		119.18	1107	tr|A8HR92|A8HR92_AZOC5	485	tr|A8HR92|A8HR92_AZOC5 Carbamoyl-phosphate synthase large chain OS=Azorhizobium caulinodans (strain ATCC 43989 / DSM 5975 / JCM 20966 / NBRC 14845 / NCIMB 13405 / ORS 571) OX=438753 GN=carB PE=3 SV=1	tr|A8HR92|A8HR92_AZOC5	485	485	K	LEQIRAIVDTEAKVRKFGLPTTPGALRALKA	137.98	97.456	K(1)FGLPTTPGALR	K(97)FGLPTTPGALR	1	2	0.25892	67808000	59617000	42708000	Quantified	GO:0044205(BP:'de novo' UMP biosynthetic process);GO:0006526(BP:arginine biosynthetic process);GO:0005524(MF:ATP binding);GO:0004088(MF:carbamoyl-phosphate synthase (glutamine-hydrolyzing) activity);GO:0046872(MF:metal ion binding)	K01955(carB)	ko01240(Biosynthesis of cofactors);ko00240(Pyrimidine metabolism);ko00250(Alanine, aspartate and glutamate metabolism)	Cytoplasmic	PF02786(Carbamoyl-phosphate synthase L chain, ATP binding domain);PF02142(MGS-like domain);PF02787(Carbamoyl-phosphate synthetase large chain, oligomerisation domain)
A8HR92	Carbamoyl-phosphate synthase large chain	carB		119.18	1107	tr|A8HR92|A8HR92_AZOC5	482	tr|A8HR92|A8HR92_AZOC5 Carbamoyl-phosphate synthase large chain OS=Azorhizobium caulinodans (strain ATCC 43989 / DSM 5975 / JCM 20966 / NBRC 14845 / NCIMB 13405 / ORS 571) OX=438753 GN=carB PE=3 SV=1	tr|A8HR92|A8HR92_AZOC5	482	482	K	PWFLEQIRAIVDTEAKVRKFGLPTTPGALRA	66.27	66.27	AIVDTEAK(1)VR	AIVDTEAK(66)VR	8	2	0.73571	32035000	34304000	29847000	Quantified	GO:0044205(BP:'de novo' UMP biosynthetic process);GO:0006526(BP:arginine biosynthetic process);GO:0005524(MF:ATP binding);GO:0004088(MF:carbamoyl-phosphate synthase (glutamine-hydrolyzing) activity);GO:0046872(MF:metal ion binding)	K01955(carB)	ko01240(Biosynthesis of cofactors);ko00240(Pyrimidine metabolism);ko00250(Alanine, aspartate and glutamate metabolism)	Cytoplasmic	PF02786(Carbamoyl-phosphate synthase L chain, ATP binding domain);PF02142(MGS-like domain);PF02787(Carbamoyl-phosphate synthetase large chain, oligomerisation domain)
A8HR92	Carbamoyl-phosphate synthase large chain	carB		119.18	1107	tr|A8HR92|A8HR92_AZOC5	916	tr|A8HR92|A8HR92_AZOC5 Carbamoyl-phosphate synthase large chain OS=Azorhizobium caulinodans (strain ATCC 43989 / DSM 5975 / JCM 20966 / NBRC 14845 / NCIMB 13405 / ORS 571) OX=438753 GN=carB PE=3 SV=1	tr|A8HR92|A8HR92_AZOC5	916	916	K	AARVMAGEKIASFGLKKSTLKHIAVKEAVFP	105.04	77.282	IASFGLK(1)K	IASFGLK(77)K(-77)	7	2	0.83094	131700000	143010000	124550000	Quantified	GO:0044205(BP:'de novo' UMP biosynthetic process);GO:0006526(BP:arginine biosynthetic process);GO:0005524(MF:ATP binding);GO:0004088(MF:carbamoyl-phosphate synthase (glutamine-hydrolyzing) activity);GO:0046872(MF:metal ion binding)	K01955(carB)	ko01240(Biosynthesis of cofactors);ko00240(Pyrimidine metabolism);ko00250(Alanine, aspartate and glutamate metabolism)	Cytoplasmic	PF02786(Carbamoyl-phosphate synthase L chain, ATP binding domain);PF02142(MGS-like domain);PF02787(Carbamoyl-phosphate synthetase large chain, oligomerisation domain)
A8HR92	Carbamoyl-phosphate synthase large chain	carB		119.18	1107	tr|A8HR92|A8HR92_AZOC5	899	tr|A8HR92|A8HR92_AZOC5 Carbamoyl-phosphate synthase large chain OS=Azorhizobium caulinodans (strain ATCC 43989 / DSM 5975 / JCM 20966 / NBRC 14845 / NCIMB 13405 / ORS 571) OX=438753 GN=carB PE=3 SV=1	tr|A8HR92|A8HR92_AZOC5	899	899	K	RTVPFVAKVIGSPIAKIAARVMAGEKIASFG	87.149	63.426	VIGSPIAK(1)IAAR	VIGSPIAK(63)IAAR	8	2	0.3462	16781000	11858000	9410900	Quantified	GO:0044205(BP:'de novo' UMP biosynthetic process);GO:0006526(BP:arginine biosynthetic process);GO:0005524(MF:ATP binding);GO:0004088(MF:carbamoyl-phosphate synthase (glutamine-hydrolyzing) activity);GO:0046872(MF:metal ion binding)	K01955(carB)	ko01240(Biosynthesis of cofactors);ko00240(Pyrimidine metabolism);ko00250(Alanine, aspartate and glutamate metabolism)	Cytoplasmic	PF02786(Carbamoyl-phosphate synthase L chain, ATP binding domain);PF02142(MGS-like domain);PF02787(Carbamoyl-phosphate synthetase large chain, oligomerisation domain)
A8HR94	Transcription elongation factor GreA	greA	FUNCTION: Necessary for efficient RNA polymerase transcription elongation past template-encoded arresting sites. The arresting sites in DNA have the property of trapping a certain fraction of elongating RNA polymerases that pass through, resulting in locked ternary complexes. Cleavage of the nascent transcript by cleavage factors such as GreA or GreB allows the resumption of elongation from the n…	17.204	157	sp|A8HR94|GREA_AZOC5	68	sp|A8HR94|GREA_AZOC5 Transcription elongation factor GreA OS=Azorhizobium caulinodans (strain ATCC 43989 / DSM 5975 / JCM 20966 / NBRC 14845 / NCIMB 13405 / ORS 571) OX=438753 GN=greA PE=3 SV=1	sp|A8HR94|GREA_AZOC5	68	68	K	ELQSLNEGRIAELEDKISRAEVIDVSKLSGD	114.5	77.533	IAELEDK(1)ISR	IAELEDK(78)ISR	7	2	-0.62546	40904000	33945000	24876000	Quantified	GO:0032784(BP:regulation of DNA-templated transcription, elongation);GO:0003677(MF:DNA binding);GO:0070063(MF:RNA polymerase binding)			Cytoplasmic	PF03449(Transcription elongation factor, N-terminal);PF01272(Transcription elongation factor, GreA/GreB, C-term)
A8HR95	Transcriptional regulatory protein	AZC_1147		17.985	161	tr|A8HR95|A8HR95_AZOC5	143	tr|A8HR95|A8HR95_AZOC5 Transcriptional regulatory protein OS=Azorhizobium caulinodans (strain ATCC 43989 / DSM 5975 / JCM 20966 / NBRC 14845 / NCIMB 13405 / ORS 571) OX=438753 GN=AZC_1147 PE=4 SV=1	tr|A8HR95|A8HR95_AZOC5	143	143	K	TSAPNVRNVKTALTLKQSKNAPIVPLEEGSP	137.14	91.087	TALTLK(1)QSK	TALTLK(91)QSK(-91)	6	2	0.43445	68814000	56896000	46267000	Quantified	GO:0003700(MF:DNA-binding transcription factor activity);GO:0043565(MF:sequence-specific DNA binding)			Cytoplasmic	PF01037(Lrp/AsnC ligand binding domain);PF13412(Winged helix-turn-helix DNA-binding)
A8HR95	Transcriptional regulatory protein	AZC_1147		17.985	161	tr|A8HR95|A8HR95_AZOC5	137	tr|A8HR95|A8HR95_AZOC5 Transcriptional regulatory protein OS=Azorhizobium caulinodans (strain ATCC 43989 / DSM 5975 / JCM 20966 / NBRC 14845 / NCIMB 13405 / ORS 571) OX=438753 GN=AZC_1147 PE=4 SV=1	tr|A8HR95|A8HR95_AZOC5	137	137	K	KFVLEITSAPNVRNVKTALTLKQSKNAPIVP	75.378	68.846	NVK(1)TALTLK	NVK(69)TALTLK(-69)	3	2	0.074946	151400000	120480000	96248000	Quantified	GO:0003700(MF:DNA-binding transcription factor activity);GO:0043565(MF:sequence-specific DNA binding)			Cytoplasmic	PF01037(Lrp/AsnC ligand binding domain);PF13412(Winged helix-turn-helix DNA-binding)
A8HR98	Transcriptional regulator	lysR		33.664	296	tr|A8HR98|A8HR98_AZOC5	290	tr|A8HR98|A8HR98_AZOC5 Transcriptional regulator OS=Azorhizobium caulinodans (strain ATCC 43989 / DSM 5975 / JCM 20966 / NBRC 14845 / NCIMB 13405 / ORS 571) OX=438753 GN=lysR PE=3 SV=1	tr|A8HR98|A8HR98_AZOC5	290	290	K	RSVARIQVFRDFLISKAQRWSY_________	58.981	58.981	DFLISK(1)AQR	DFLISK(59)AQR	6	2	1.6784	31053000	30979000	29302000	Quantified	GO:0003677(MF:DNA binding);GO:0003700(MF:DNA-binding transcription factor activity)			Cytoplasmic	PF00126(Bacterial regulatory helix-turn-helix protein, lysR family);PF03466(LysR substrate binding domain)
A8HR98	Transcriptional regulator	lysR		33.664	296	tr|A8HR98|A8HR98_AZOC5	185	tr|A8HR98|A8HR98_AZOC5 Transcriptional regulator OS=Azorhizobium caulinodans (strain ATCC 43989 / DSM 5975 / JCM 20966 / NBRC 14845 / NCIMB 13405 / ORS 571) OX=438753 GN=lysR PE=3 SV=1	tr|A8HR98|A8HR98_AZOC5	185	185	K	YLKRHGQPRTLEELDKHRILLLGGPIPSYFQ	88.819	80.165	TLEELDK(1)HR	TLEELDK(80)HR	7	2	-0.35008	6989700	8226800	6939600	Quantified	GO:0003677(MF:DNA binding);GO:0003700(MF:DNA-binding transcription factor activity)			Cytoplasmic	PF00126(Bacterial regulatory helix-turn-helix protein, lysR family);PF03466(LysR substrate binding domain)
A8HR98	Transcriptional regulator	lysR		33.664	296	tr|A8HR98|A8HR98_AZOC5	74	tr|A8HR98|A8HR98_AZOC5 Transcriptional regulator OS=Azorhizobium caulinodans (strain ATCC 43989 / DSM 5975 / JCM 20966 / NBRC 14845 / NCIMB 13405 / ORS 571) OX=438753 GN=lysR PE=3 SV=1	tr|A8HR98|A8HR98_AZOC5	74	74	K	EQGELLYRTAHEVFLKLESARAQLTDSREKP	57.136	57.136	TAHEVFLK(1)LESAR	TAHEVFLK(57)LESAR	8	3	7.009	77210000	78822000	88238000	Quantified	GO:0003677(MF:DNA binding);GO:0003700(MF:DNA-binding transcription factor activity)			Cytoplasmic	PF00126(Bacterial regulatory helix-turn-helix protein, lysR family);PF03466(LysR substrate binding domain)
A8HRB9	Transglutaminase-like enzyme	AZC_1162		38.816	367	tr|A8HRB9|A8HRB9_AZOC5	291	tr|A8HRB9|A8HRB9_AZOC5 Transglutaminase-like enzyme OS=Azorhizobium caulinodans (strain ATCC 43989 / DSM 5975 / JCM 20966 / NBRC 14845 / NCIMB 13405 / ORS 571) OX=438753 GN=AZC_1162 PE=4 SV=1	tr|A8HRB9|A8HRB9_AZOC5	291	291	K	DPADVRKVVLEEPPGKLEINDAKVVAARAAL	160.69	160.69	VVLEEPPGK(1)LEINDAK	VVLEEPPGK(160)LEINDAK(-160)	9	2	0.34774	79926000	59360000	48752000	Quantified				Periplasmic	PF01841(Transglutaminase-like superfamily)
A8HRC8	Histidine kinase	AZC_1166		77.368	705	tr|A8HRC8|A8HRC8_AZOC5	500	tr|A8HRC8|A8HRC8_AZOC5 Histidine kinase OS=Azorhizobium caulinodans (strain ATCC 43989 / DSM 5975 / JCM 20966 / NBRC 14845 / NCIMB 13405 / ORS 571) OX=438753 GN=AZC_1166 PE=4 SV=1	tr|A8HRC8|A8HRC8_AZOC5	500	500	K	LTGLQKGMPVEHMEAKLKRIIQQTVRMSRII	66.56	66.56	GMPVEHMEAK(1)LK	GMPVEHMEAK(67)LK(-67)	10	2	-0.17864	13552000	11838000	13232000	Quantified	GO:0016021(CC:integral component of membrane);GO:0005524(MF:ATP binding);GO:0000155(MF:phosphorelay sensor kinase activity)			InnerMembrane	PF00512(His Kinase A (phospho-acceptor) domain);PF02518(Histidine kinase-, DNA gyrase B-, and HSP90-like ATPase)
A8HRI7	ErfK/YbiS/YcfS/YnhG	AZC_1194		21.802	200	tr|A8HRI7|A8HRI7_AZOC5	65	tr|A8HRI7|A8HRI7_AZOC5 ErfK/YbiS/YcfS/YnhG OS=Azorhizobium caulinodans (strain ATCC 43989 / DSM 5975 / JCM 20966 / NBRC 14845 / NCIMB 13405 / ORS 571) OX=438753 GN=AZC_1194 PE=3 SV=1	tr|A8HRI7|A8HRI7_AZOC5	65	65	K	EGEFARQIVSYSGKEKPGTIVVDTDKRMLYY	54.343	54.343	EK(1)PGTIVVDTDK	EK(54)PGTIVVDTDK(-54)	2	2	1.3684	20126000	12562000		Quantified	GO:0016740(MF:transferase activity)			Periplasmic	PF03734(L,D-transpeptidase catalytic domain)
A8HRJ1	Short-chain dehydrogenase	AZC_1196		28.607	270	tr|A8HRJ1|A8HRJ1_AZOC5	48	tr|A8HRJ1|A8HRJ1_AZOC5 Short-chain dehydrogenase OS=Azorhizobium caulinodans (strain ATCC 43989 / DSM 5975 / JCM 20966 / NBRC 14845 / NCIMB 13405 / ORS 571) OX=438753 GN=AZC_1196 PE=4 SV=1	tr|A8HRJ1|A8HRJ1_AZOC5	48	48	K	MLLTGASRGIGHATVKRFSSAGWRVITCSRQ	117.89	117.89	GIGHATVK(1)R	GIGHATVK(120)R	8	2	-0.30594	1737600000	1562900000	993320000	Quantified	GO:0016491(MF:oxidoreductase activity)			Cytoplasmic	PF13561(Enoyl-(Acyl carrier protein) reductase)
A8HRJ3	Pyridoxine/pyridoxamine 5'-phosphate oxidase	pdxH	FUNCTION: Catalyzes the oxidation of either pyridoxine 5'-phosphate (PNP) or pyridoxamine 5'-phosphate (PMP) into pyridoxal 5'-phosphate (PLP). {ECO:0000255|HAMAP-Rule:MF_01629}.	24.177	212	sp|A8HRJ3|PDXH_AZOC5	64	sp|A8HRJ3|PDXH_AZOC5 Pyridoxine/pyridoxamine 5'-phosphate oxidase OS=Azorhizobium caulinodans (strain ATCC 43989 / DSM 5975 / JCM 20966 / NBRC 14845 / NCIMB 13405 / ORS 571) OX=438753 GN=pdxH PE=3 SV=2	sp|A8HRJ3|PDXH_AZOC5	64	64	K	TVDPDGLPDARMVLLKGLDDRGFVFYTNTES	70.1	70.1	MVLLK(1)GLDDR	MVLLK(70)GLDDR	5	2	-1.0213	55620000	47653000	56264000	Quantified	GO:0008615(BP:pyridoxine biosynthetic process);GO:0010181(MF:FMN binding);GO:0004733(MF:pyridoxamine-phosphate oxidase activity)	K00275(pdxH)	ko01240(Biosynthesis of cofactors);ko00750(Vitamin B6 metabolism)	Periplasmic;Cytoplasmic	PF01243(Pyridoxamine 5'-phosphate oxidase);PF10590(Pyridoxine 5'-phosphate oxidase C-terminal dimerisation region)
A8HRM1	Putative GTP-binding protein	AZC_1211		94.211	874	tr|A8HRM1|A8HRM1_AZOC5	307	tr|A8HRM1|A8HRM1_AZOC5 Putative GTP-binding protein OS=Azorhizobium caulinodans (strain ATCC 43989 / DSM 5975 / JCM 20966 / NBRC 14845 / NCIMB 13405 / ORS 571) OX=438753 GN=AZC_1211 PE=4 SV=1	tr|A8HRM1|A8HRM1_AZOC5	307	307	K	DKRAEVRAGLRAALLKAETAARAALENLNAH	62.869	62.869	AALLK(1)AETAAR	AALLK(63)AETAAR	5	2	1.196				Identified				OuterMembrane	PF13476(AAA domain)
A8HRM1	Putative GTP-binding protein	AZC_1211		94.211	874	tr|A8HRM1|A8HRM1_AZOC5	593	tr|A8HRM1|A8HRM1_AZOC5 Putative GTP-binding protein OS=Azorhizobium caulinodans (strain ATCC 43989 / DSM 5975 / JCM 20966 / NBRC 14845 / NCIMB 13405 / ORS 571) OX=438753 GN=AZC_1211 PE=4 SV=1	tr|A8HRM1|A8HRM1_AZOC5	593	593	K	IEATARRQAALDSLQKAEVRGVELQGASDRA	88.338	59.198	QAALDSLQK(1)AEVR	QAALDSLQK(59)AEVR	9	2	-1.2253	10314000	10246000	7595500	Quantified				OuterMembrane	PF13476(AAA domain)
A8HRQ6	Putative branched-chain amino acid transport substrate-binding protein	AZC_4079		46.025	432	tr|A8HRQ6|A8HRQ6_AZOC5	235	tr|A8HRQ6|A8HRQ6_AZOC5 Putative branched-chain amino acid transport substrate-binding protein OS=Azorhizobium caulinodans (strain ATCC 43989 / DSM 5975 / JCM 20966 / NBRC 14845 / NCIMB 13405 / ORS 571) OX=438753 GN=AZC_4079 PE=4 SV=1	tr|A8HRQ6|A8HRQ6_AZOC5	235	235	K	LKLAKERGYNVVADIKYRANSPSLTAEVQQL	67.334	67.334	GYNVVADIK(1)YR	GYNVVADIK(67)YR	9	2	3.2334	19845000			Identified		K01999(livK)	ko02010(ABC transporters);ko02024(Quorum sensing)	Periplasmic	PF13458(Periplasmic binding protein)
A8HRQ6	Putative branched-chain amino acid transport substrate-binding protein	AZC_4079		46.025	432	tr|A8HRQ6|A8HRQ6_AZOC5	320	tr|A8HRQ6|A8HRQ6_AZOC5 Putative branched-chain amino acid transport substrate-binding protein OS=Azorhizobium caulinodans (strain ATCC 43989 / DSM 5975 / JCM 20966 / NBRC 14845 / NCIMB 13405 / ORS 571) OX=438753 GN=AZC_4079 PE=4 SV=1	tr|A8HRQ6|A8HRQ6_AZOC5	320	320	K	EGSMTRGSFSLDLAAKRPSVGKVNDAFKKIS	38.417	38.417	GSFSLDLAAK(1)RPSVGK	GSFSLDLAAK(38)RPSVGK(-38)	10	3	0.40956	49014000	36391000	37174000	Quantified		K01999(livK)	ko02010(ABC transporters);ko02024(Quorum sensing)	Periplasmic	PF13458(Periplasmic binding protein)
A8HRQ6	Putative branched-chain amino acid transport substrate-binding protein	AZC_4079		46.025	432	tr|A8HRQ6|A8HRQ6_AZOC5	326	tr|A8HRQ6|A8HRQ6_AZOC5 Putative branched-chain amino acid transport substrate-binding protein OS=Azorhizobium caulinodans (strain ATCC 43989 / DSM 5975 / JCM 20966 / NBRC 14845 / NCIMB 13405 / ORS 571) OX=438753 GN=AZC_4079 PE=4 SV=1	tr|A8HRQ6|A8HRQ6_AZOC5	326	326	K	GSFSLDLAAKRPSVGKVNDAFKKISGKDLND	50.897	50.897	RPSVGK(1)VNDAFK	RPSVGK(51)VNDAFK(-51)	6	3	0.11972	10620000	11531000		Quantified		K01999(livK)	ko02010(ABC transporters);ko02024(Quorum sensing)	Periplasmic	PF13458(Periplasmic binding protein)
A8HRQ6	Putative branched-chain amino acid transport substrate-binding protein	AZC_4079		46.025	432	tr|A8HRQ6|A8HRQ6_AZOC5	390	tr|A8HRQ6|A8HRQ6_AZOC5 Putative branched-chain amino acid transport substrate-binding protein OS=Azorhizobium caulinodans (strain ATCC 43989 / DSM 5975 / JCM 20966 / NBRC 14845 / NCIMB 13405 / ORS 571) OX=438753 GN=AZC_4079 PE=4 SV=1	tr|A8HRQ6|A8HRQ6_AZOC5	390	390	K	TDLPGEKTIMPWSKVKFDETGQNPYADPVLL	165.86	94.281	VK(1)FDETGQNPYADPVLLQR	VK(94)FDETGQNPYADPVLLQR	2	3	0.19875	103910000	60401000	31504000	Quantified		K01999(livK)	ko02010(ABC transporters);ko02024(Quorum sensing)	Periplasmic	PF13458(Periplasmic binding protein)
A8HRQ6	Putative branched-chain amino acid transport substrate-binding protein	AZC_4079		46.025	432	tr|A8HRQ6|A8HRQ6_AZOC5	280	tr|A8HRQ6|A8HRQ6_AZOC5 Putative branched-chain amino acid transport substrate-binding protein OS=Azorhizobium caulinodans (strain ATCC 43989 / DSM 5975 / JCM 20966 / NBRC 14845 / NCIMB 13405 / ORS 571) OX=438753 GN=AZC_4079 PE=4 SV=1	tr|A8HRQ6|A8HRQ6_AZOC5	280	280	K	TDGILLLKTMNELGYKPKALLAQAAGFSEQA	81.972	56.013	TMNELGYK(1)PK	TMNELGYK(56)PK(-56)	8	2	-0.18868	26760000	15975000		Quantified		K01999(livK)	ko02010(ABC transporters);ko02024(Quorum sensing)	Periplasmic	PF13458(Periplasmic binding protein)
A8HRR0	Transcriptional regulator	lysR		32.805	298	tr|A8HRR0|A8HRR0_AZOC5	26	tr|A8HRR0|A8HRR0_AZOC5 Transcriptional regulator OS=Azorhizobium caulinodans (strain ATCC 43989 / DSM 5975 / JCM 20966 / NBRC 14845 / NCIMB 13405 / ORS 571) OX=438753 GN=lysR PE=3 SV=1	tr|A8HRR0|A8HRR0_AZOC5	26	26	K	FVRVAELGSFRAAANKLHTTQPAISQRIAQL	47.548	29.618	AAANK(1)LHTTQPAISQR	AAANK(30)LHTTQPAISQR	5	3	0.10621	9333300	12425000	7887200	Quantified	GO:0003677(MF:DNA binding);GO:0003700(MF:DNA-binding transcription factor activity)			Cytoplasmic	PF00126(Bacterial regulatory helix-turn-helix protein, lysR family);PF03466(LysR substrate binding domain)
A8HRR4	GGDEF family protein	AZC_4083		56.615	498	tr|A8HRR4|A8HRR4_AZOC5	412	tr|A8HRR4|A8HRR4_AZOC5 GGDEF family protein OS=Azorhizobium caulinodans (strain ATCC 43989 / DSM 5975 / JCM 20966 / NBRC 14845 / NCIMB 13405 / ORS 571) OX=438753 GN=AZC_4083 PE=4 SV=1	tr|A8HRR4|A8HRR4_AZOC5	412	412	K	DLLRRAGEVLSSLVEKPCHAARIGGDEFVIL	229.29	76.768	RAGEVLSSLVEK(1)PCHAAR	RAGEVLSSLVEK(77)PCHAAR	12	3	-0.14424	944510000	761950000	13626000	Quantified				Cytoplasmic	PF13188(PAS domain);PF00990(Diguanylate cyclase, GGDEF domain)
A8HRR4	GGDEF family protein	AZC_4083		56.615	498	tr|A8HRR4|A8HRR4_AZOC5	345	tr|A8HRR4|A8HRR4_AZOC5 GGDEF family protein OS=Azorhizobium caulinodans (strain ATCC 43989 / DSM 5975 / JCM 20966 / NBRC 14845 / NCIMB 13405 / ORS 571) OX=438753 GN=AZC_4083 PE=4 SV=1	tr|A8HRR4|A8HRR4_AZOC5	345	345	K	ITARKKAEAYLEYLGKHDVLTRLYNRSFYVE	70.783	70.783	AEAYLEYLGK(1)HDVLTR	AEAYLEYLGK(71)HDVLTR	10	3	-6.4403	33443000	34115000	30656000	Quantified				Cytoplasmic	PF13188(PAS domain);PF00990(Diguanylate cyclase, GGDEF domain)
A8HRS6	Polyphosphate kinase	AZC_4088		32.37	281	tr|A8HRS6|A8HRS6_AZOC5	43	tr|A8HRS6|A8HRS6_AZOC5 Polyphosphate kinase OS=Azorhizobium caulinodans (strain ATCC 43989 / DSM 5975 / JCM 20966 / NBRC 14845 / NCIMB 13405 / ORS 571) OX=438753 GN=AZC_4088 PE=3 SV=1	tr|A8HRS6|A8HRS6_AZOC5	43	43	K	FSSRSEAQPEIDAQLKRMGNLQEKLYAERRH	138.76	89.507	SEAQPEIDAQLK(1)R	SEAQPEIDAQLK(90)R	12	3	2.3892	506240000	442590000	381040000	Quantified	GO:0006797(BP:polyphosphate metabolic process);GO:0016776(MF:phosphotransferase activity, phosphate group as acceptor)			Cytoplasmic	PF03976(Polyphosphate kinase 2 (PPK2))
A8HRS6	Polyphosphate kinase	AZC_4088		32.37	281	tr|A8HRS6|A8HRS6_AZOC5	51	tr|A8HRS6|A8HRS6_AZOC5 Polyphosphate kinase OS=Azorhizobium caulinodans (strain ATCC 43989 / DSM 5975 / JCM 20966 / NBRC 14845 / NCIMB 13405 / ORS 571) OX=438753 GN=AZC_4088 PE=3 SV=1	tr|A8HRS6|A8HRS6_AZOC5	51	51	K	PEIDAQLKRMGNLQEKLYAERRHSLLIVLQG	116.55	116.55	MGNLQEK(1)LYAER	MGNLQEK(120)LYAER	7	2	-1.6113	31279000	29347000	33835000	Quantified	GO:0006797(BP:polyphosphate metabolic process);GO:0016776(MF:phosphotransferase activity, phosphate group as acceptor)			Cytoplasmic	PF03976(Polyphosphate kinase 2 (PPK2))
A8HRS6	Polyphosphate kinase	AZC_4088		32.37	281	tr|A8HRS6|A8HRS6_AZOC5	276	tr|A8HRS6|A8HRS6_AZOC5 Polyphosphate kinase OS=Azorhizobium caulinodans (strain ATCC 43989 / DSM 5975 / JCM 20966 / NBRC 14845 / NCIMB 13405 / ORS 571) OX=438753 GN=AZC_4088 PE=3 SV=1	tr|A8HRS6|A8HRS6_AZOC5	276	276	K	VDIAAIRKLYAAEVAKAKKDK__________	76.221	76.221	LYAAEVAK(1)AK	LYAAEVAK(76)AK(-76)	8	2	0.75135	6856100	5302100	4361800	Quantified	GO:0006797(BP:polyphosphate metabolic process);GO:0016776(MF:phosphotransferase activity, phosphate group as acceptor)			Cytoplasmic	PF03976(Polyphosphate kinase 2 (PPK2))
A8HRS6	Polyphosphate kinase	AZC_4088		32.37	281	tr|A8HRS6|A8HRS6_AZOC5	145	tr|A8HRS6|A8HRS6_AZOC5 Polyphosphate kinase OS=Azorhizobium caulinodans (strain ATCC 43989 / DSM 5975 / JCM 20966 / NBRC 14845 / NCIMB 13405 / ORS 571) OX=438753 GN=AZC_4088 PE=3 SV=1	tr|A8HRS6|A8HRS6_AZOC5	145	145	K	VLVERVHDLVPEQVWKHRYETINDFERGLEL	77.527	69.03	VHDLVPEQVWK(1)HR	VHDLVPEQVWK(69)HR	11	4	0.31969	215990000	184800000	204690000	Quantified	GO:0006797(BP:polyphosphate metabolic process);GO:0016776(MF:phosphotransferase activity, phosphate group as acceptor)			Cytoplasmic	PF03976(Polyphosphate kinase 2 (PPK2))
A8HRS7	NAD(P)H dehydrogenase (quinone)	AZC_4089		20.673	199	sp|A8HRS7|NQOR_AZOC5	36	sp|A8HRS7|NQOR_AZOC5 NAD(P)H dehydrogenase (quinone) OS=Azorhizobium caulinodans (strain ATCC 43989 / DSM 5975 / JCM 20966 / NBRC 14845 / NCIMB 13405 / ORS 571) OX=438753 GN=AZC_4089 PE=3 SV=1	sp|A8HRS7|NQOR_AZOC5	36	36	K	AVAEGARAAGATVDVKRVPETAPDEVAKAAH	151.44	141.48	AAGATVDVK(1)R	AAGATVDVK(140)R	9	2	-0.63764	132730000	111210000	95586000	Quantified	GO:0050660(MF:flavin adenine dinucleotide binding);GO:0010181(MF:FMN binding);GO:0051287(MF:NAD binding);GO:0003955(MF:NAD(P)H dehydrogenase (quinone) activity);GO:0050661(MF:NADP binding)	K03809(wrbA)	ko01240(Biosynthesis of cofactors);ko00130(Ubiquinone and other terpenoid-quinone biosynthesis)	Cytoplasmic	PF03358(NADPH-dependent FMN reductase)
A8HRS7	NAD(P)H dehydrogenase (quinone)	AZC_4089		20.673	199	sp|A8HRS7|NQOR_AZOC5	192	sp|A8HRS7|NQOR_AZOC5 NAD(P)H dehydrogenase (quinone) OS=Azorhizobium caulinodans (strain ATCC 43989 / DSM 5975 / JCM 20966 / NBRC 14845 / NCIMB 13405 / ORS 571) OX=438753 GN=AZC_4089 PE=3 SV=1	sp|A8HRS7|NQOR_AZOC5	192	192	K	EIDLAGARHQGELVAKTAAKLFG________	136.7	72.659	HQGELVAK(1)TAAK	HQGELVAK(73)TAAK(-73)	8	3	2.568	92274000	64362000	59210000	Quantified	GO:0050660(MF:flavin adenine dinucleotide binding);GO:0010181(MF:FMN binding);GO:0051287(MF:NAD binding);GO:0003955(MF:NAD(P)H dehydrogenase (quinone) activity);GO:0050661(MF:NADP binding)	K03809(wrbA)	ko01240(Biosynthesis of cofactors);ko00130(Ubiquinone and other terpenoid-quinone biosynthesis)	Cytoplasmic	PF03358(NADPH-dependent FMN reductase)
A8HRT0	RNA pyrophosphohydrolase	rppH	FUNCTION: Accelerates the degradation of transcripts by removing pyrophosphate from the 5'-end of triphosphorylated RNA, leading to a more labile monophosphorylated state that can stimulate subsequent ribonuclease cleavage. {ECO:0000255|HAMAP-Rule:MF_00298}.	19.313	168	sp|A8HRT0|RPPH_AZOC5	151	sp|A8HRT0|RPPH_AZOC5 RNA pyrophosphohydrolase OS=Azorhizobium caulinodans (strain ATCC 43989 / DSM 5975 / JCM 20966 / NBRC 14845 / NCIMB 13405 / ORS 571) OX=438753 GN=rppH PE=3 SV=1	sp|A8HRT0|RPPH_AZOC5	151	151	K	RWDALDRAAELVIPFKRQVYERVAREFRRFA	107.66	52.725	AAELVIPFK(1)R	AAELVIPFK(53)R	9	3	-0.014766	1576500000	1315900000	1248500000	Quantified	GO:0016818(MF:hydrolase activity, acting on acid anhydrides, in phosphorus-containing anhydrides)	K08311(nudH)	ko03018(RNA degradation)	Cytoplasmic	PF00293(NUDIX domain)
A8HRT6	50S ribosomal protein L27	rpmA		9.5908	89	sp|A8HRT6|RL27_AZOC5	44	sp|A8HRT6|RL27_AZOC5 50S ribosomal protein L27 OS=Azorhizobium caulinodans (strain ATCC 43989 / DSM 5975 / JCM 20966 / NBRC 14845 / NCIMB 13405 / ORS 571) OX=438753 GN=rpmA PE=3 SV=1	sp|A8HRT6|RL27_AZOC5	44	44	K	QAVVSGNIIVRQRGTKWHPGTNVGMGKDHTL	54.09	54.09	GTK(1)WHPGTNVGMGK	GTK(54)WHPGTNVGMGK(-54)	3	3	-1.0594	43958000	35405000	30903000	Quantified	GO:0006412(BP:translation);GO:0005840(CC:ribosome);GO:0003735(MF:structural constituent of ribosome)	K02899(RP-L27)	ko03010(Ribosome)	Cytoplasmic	PF01016(Ribosomal L27 protein)
A8HRT9	50S ribosomal protein L21	rplU	FUNCTION: This protein binds to 23S rRNA in the presence of protein L20. {ECO:0000255|HAMAP-Rule:MF_01363}.	11.122	102	sp|A8HRT9|RL21_AZOC5	6	sp|A8HRT9|RL21_AZOC5 50S ribosomal protein L21 OS=Azorhizobium caulinodans (strain ATCC 43989 / DSM 5975 / JCM 20966 / NBRC 14845 / NCIMB 13405 / ORS 571) OX=438753 GN=rplU PE=3 SV=1	sp|A8HRT9|RL21_AZOC5	6	6	K	__________MFAVIKTGGKQYRVATNDVIT	117.81	51.949	MFAVIK(1)TGGK	MFAVIK(52)TGGK(-52)	6	2	1.0283	60992000	49097000	43396000	Quantified	GO:0006412(BP:translation);GO:0005840(CC:ribosome);GO:0019843(MF:rRNA binding);GO:0003735(MF:structural constituent of ribosome)	K02888(RP-L21)	ko03010(Ribosome)	Cytoplasmic	PF00829(Ribosomal prokaryotic L21 protein)
A8HRX5	RNA polymerase sigma factor	AZC_4109		31.03	282	tr|A8HRX5|A8HRX5_AZOC5	264	tr|A8HRX5|A8HRX5_AZOC5 RNA polymerase sigma factor OS=Azorhizobium caulinodans (strain ATCC 43989 / DSM 5975 / JCM 20966 / NBRC 14845 / NCIMB 13405 / ORS 571) OX=438753 GN=AZC_4109 PE=3 SV=1	tr|A8HRX5|A8HRX5_AZOC5	264	264	K	HAQIAKELGIPLGTAKSRVRLALARLRALLE	58.246	39.848	ELGIPLGTAK(1)SR	ELGIPLGTAK(40)SR	10	2	-0.28602	13352000		7138700	Quantified	GO:0006352(BP:DNA-templated transcription, initiation);GO:0003677(MF:DNA binding);GO:0003700(MF:DNA-binding transcription factor activity);GO:0003899(MF:DNA-directed 5'-3' RNA polymerase activity);GO:0016987(MF:sigma factor activity)			Periplasmic;Cytoplasmic	PF04542(Sigma-70 region 2);PF08281(Sigma-70, region 4)
A8HRX8	Putative transcriptional regulator	AZC_4110		22.358	213	tr|A8HRX8|A8HRX8_AZOC5	209	tr|A8HRX8|A8HRX8_AZOC5 Putative transcriptional regulator OS=Azorhizobium caulinodans (strain ATCC 43989 / DSM 5975 / JCM 20966 / NBRC 14845 / NCIMB 13405 / ORS 571) OX=438753 GN=AZC_4110 PE=4 SV=1	tr|A8HRX8|A8HRX8_AZOC5	209	209	K	MDAPMRFKGLLGAVLKPFTG___________	93.143	68.95	GLLGAVLK(1)PFTG	GLLGAVLK(69)PFTG	8	2	-1.143	34845000	21491000	20413000	Quantified				Cytoplasmic	PF12973(ChrR Cupin-like domain)
A8HRY2	ABC transporter	AZC_4112		68.568	621	tr|A8HRY2|A8HRY2_AZOC5	328	tr|A8HRY2|A8HRY2_AZOC5 ABC transporter OS=Azorhizobium caulinodans (strain ATCC 43989 / DSM 5975 / JCM 20966 / NBRC 14845 / NCIMB 13405 / ORS 571) OX=438753 GN=AZC_4112 PE=3 SV=1	tr|A8HRY2|A8HRY2_AZOC5	328	328	K	FNDVNVGYEPDKPILKKLNLRIDEDDRIALL	68.231	68.231	LLSPPIVVFNDVNVGYEPDK(0.009)PILK(0.991)K	LLSPPIVVFNDVNVGYEPDK(-20)PILK(20)K(-68)	24	3	1.8582	83425000		61729000	Quantified	GO:0005524(MF:ATP binding);GO:0016887(MF:ATPase activity)			Cytoplasmic	PF12848(ABC transporter);PF00005(ABC transporter)
A8HRY2	ABC transporter	AZC_4112		68.568	621	tr|A8HRY2|A8HRY2_AZOC5	435	tr|A8HRY2|A8HRY2_AZOC5 ABC transporter OS=Azorhizobium caulinodans (strain ATCC 43989 / DSM 5975 / JCM 20966 / NBRC 14845 / NCIMB 13405 / ORS 571) OX=438753 GN=AZC_4112 PE=3 SV=1	tr|A8HRY2|A8HRY2_AZOC5	435	435	K	SAAGDTKVSQLSGGEKARLLLGLAAFHGPHL	138.22	138.22	VSQLSGGEK(1)AR	VSQLSGGEK(140)AR	9	2	-0.9336	67698000	55869000	41463000	Quantified	GO:0005524(MF:ATP binding);GO:0016887(MF:ATPase activity)			Cytoplasmic	PF12848(ABC transporter);PF00005(ABC transporter)
A8HS09	ATP synthase epsilon chain	atpC	FUNCTION: Produces ATP from ADP in the presence of a proton gradient across the membrane. {ECO:0000256|HAMAP-Rule:MF_00530}.	14.382	138	tr|A8HS09|A8HS09_AZOC5	59	tr|A8HS09|A8HS09_AZOC5 ATP synthase epsilon chain OS=Azorhizobium caulinodans (strain ATCC 43989 / DSM 5975 / JCM 20966 / NBRC 14845 / NCIMB 13405 / ORS 571) OX=438753 GN=atpC PE=3 SV=1	tr|A8HS09|A8HS09_AZOC5	59	59	K	TLSAGILTIKGEGADKRLFVRGGFAEANPAG	85.265	85.265	GEGADK(1)R	GEGADK(85)R	6	2	0.28916	610070000	570570000	335630000	Quantified	GO:0015986(BP:ATP synthesis coupled proton transport);GO:0005886(CC:plasma membrane);GO:0045261(CC:proton-transporting ATP synthase complex, catalytic core F(1));GO:0005524(MF:ATP binding);GO:0046933(MF:proton-transporting ATP synthase activity, rotational mechanism)	K02114(ATPF1E)	ko00195(Photosynthesis);ko00190(Oxidative phosphorylation)	Cytoplasmic	PF02823(ATP synthase, Delta/Epsilon chain, beta-sandwich domain)
A8HS10	ATP synthase subunit beta	atpD	FUNCTION: Produces ATP from ADP in the presence of a proton gradient across the membrane. The catalytic sites are hosted primarily by the beta subunits. {ECO:0000255|HAMAP-Rule:MF_01347}.	51.104	478	sp|A8HS10|ATPB_AZOC5	143	sp|A8HS10|ATPB_AZOC5 ATP synthase subunit beta OS=Azorhizobium caulinodans (strain ATCC 43989 / DSM 5975 / JCM 20966 / NBRC 14845 / NCIMB 13405 / ORS 571) OX=438753 GN=atpD PE=3 SV=1	sp|A8HS10|ATPB_AZOC5	143	143	K	LVTGIKVVDLLAPYSKGGKIGLFGGAGVGKT	47.288	47.288	VVDLLAPYSK(1)GGK	VVDLLAPYSK(47)GGK(-47)	10	2	0.8834	12174000	10727000	23351000	Quantified	GO:0015986(BP:ATP synthesis coupled proton transport);GO:0005886(CC:plasma membrane);GO:0045261(CC:proton-transporting ATP synthase complex, catalytic core F(1));GO:0005524(MF:ATP binding);GO:0046933(MF:proton-transporting ATP synthase activity, rotational mechanism)	K02112(ATPF1B)	ko00195(Photosynthesis);ko00190(Oxidative phosphorylation)	Cytoplasmic	PF02874(ATP synthase alpha/beta family, beta-barrel domain);PF00006(ATP synthase alpha/beta family, nucleotide-binding domain)
A8HS10	ATP synthase subunit beta	atpD	FUNCTION: Produces ATP from ADP in the presence of a proton gradient across the membrane. The catalytic sites are hosted primarily by the beta subunits. {ECO:0000255|HAMAP-Rule:MF_01347}.	51.104	478	sp|A8HS10|ATPB_AZOC5	469	sp|A8HS10|ATPB_AZOC5 ATP synthase subunit beta OS=Azorhizobium caulinodans (strain ATCC 43989 / DSM 5975 / JCM 20966 / NBRC 14845 / NCIMB 13405 / ORS 571) OX=438753 GN=atpD PE=3 SV=1	sp|A8HS10|ATPB_AZOC5	469	469	K	EQAFYMVGTIEEAIEKGKKLAAEAA______	129.43	52.061	YDHLPEQAFYMVGTIEEAIEK(1)GK	YDHLPEQAFYMVGTIEEAIEK(52)GK(-52)	21	4	0.44456	193150000	184700000	171340000	Quantified	GO:0015986(BP:ATP synthesis coupled proton transport);GO:0005886(CC:plasma membrane);GO:0045261(CC:proton-transporting ATP synthase complex, catalytic core F(1));GO:0005524(MF:ATP binding);GO:0046933(MF:proton-transporting ATP synthase activity, rotational mechanism)	K02112(ATPF1B)	ko00195(Photosynthesis);ko00190(Oxidative phosphorylation)	Cytoplasmic	PF02874(ATP synthase alpha/beta family, beta-barrel domain);PF00006(ATP synthase alpha/beta family, nucleotide-binding domain)
A8HS10	ATP synthase subunit beta	atpD	FUNCTION: Produces ATP from ADP in the presence of a proton gradient across the membrane. The catalytic sites are hosted primarily by the beta subunits. {ECO:0000255|HAMAP-Rule:MF_01347}.	51.104	478	sp|A8HS10|ATPB_AZOC5	342	sp|A8HS10|ATPB_AZOC5 ATP synthase subunit beta OS=Azorhizobium caulinodans (strain ATCC 43989 / DSM 5975 / JCM 20966 / NBRC 14845 / NCIMB 13405 / ORS 571) OX=438753 GN=atpD PE=3 SV=1	sp|A8HS10|ATPB_AZOC5	342	342	K	AHLDATTVLSRSIAEKGIYPAVDPLDSTSRI	141	86.756	SIAEK(1)GIYPAVDPLDSTSR	SIAEK(87)GIYPAVDPLDSTSR	5	2	0.051606	206680000	207810000	179070000	Quantified	GO:0015986(BP:ATP synthesis coupled proton transport);GO:0005886(CC:plasma membrane);GO:0045261(CC:proton-transporting ATP synthase complex, catalytic core F(1));GO:0005524(MF:ATP binding);GO:0046933(MF:proton-transporting ATP synthase activity, rotational mechanism)	K02112(ATPF1B)	ko00195(Photosynthesis);ko00190(Oxidative phosphorylation)	Cytoplasmic	PF02874(ATP synthase alpha/beta family, beta-barrel domain);PF00006(ATP synthase alpha/beta family, nucleotide-binding domain)
A8HS10	ATP synthase subunit beta	atpD	FUNCTION: Produces ATP from ADP in the presence of a proton gradient across the membrane. The catalytic sites are hosted primarily by the beta subunits. {ECO:0000255|HAMAP-Rule:MF_01347}.	51.104	478	sp|A8HS10|ATPB_AZOC5	471	sp|A8HS10|ATPB_AZOC5 ATP synthase subunit beta OS=Azorhizobium caulinodans (strain ATCC 43989 / DSM 5975 / JCM 20966 / NBRC 14845 / NCIMB 13405 / ORS 571) OX=438753 GN=atpD PE=3 SV=1	sp|A8HS10|ATPB_AZOC5	471	471	K	AFYMVGTIEEAIEKGKKLAAEAA________	58.015	58.015	YDHLPEQAFYMVGTIEEAIEK(0.475)GK(0.525)K	YDHLPEQAFYMVGTIEEAIEK(-0.44)GK(0.44)K(-58)	23	4	-1.7055		41143000		Identified	GO:0015986(BP:ATP synthesis coupled proton transport);GO:0005886(CC:plasma membrane);GO:0045261(CC:proton-transporting ATP synthase complex, catalytic core F(1));GO:0005524(MF:ATP binding);GO:0046933(MF:proton-transporting ATP synthase activity, rotational mechanism)	K02112(ATPF1B)	ko00195(Photosynthesis);ko00190(Oxidative phosphorylation)	Cytoplasmic	PF02874(ATP synthase alpha/beta family, beta-barrel domain);PF00006(ATP synthase alpha/beta family, nucleotide-binding domain)
A8HS10	ATP synthase subunit beta	atpD	FUNCTION: Produces ATP from ADP in the presence of a proton gradient across the membrane. The catalytic sites are hosted primarily by the beta subunits. {ECO:0000255|HAMAP-Rule:MF_01347}.	51.104	478	sp|A8HS10|ATPB_AZOC5	439	sp|A8HS10|ATPB_AZOC5 ATP synthase subunit beta OS=Azorhizobium caulinodans (strain ATCC 43989 / DSM 5975 / JCM 20966 / NBRC 14845 / NCIMB 13405 / ORS 571) OX=438753 GN=atpD PE=3 SV=1	sp|A8HS10|ATPB_AZOC5	439	439	K	FTGSPGKLVDLADTIKGFKGLVEGKYDHLPE	136.96	111.52	LVDLADTIK(1)GFK	LVDLADTIK(110)GFK(-110)	9	3	0.059941	3456300000	2697300000	1978100000	Quantified	GO:0015986(BP:ATP synthesis coupled proton transport);GO:0005886(CC:plasma membrane);GO:0045261(CC:proton-transporting ATP synthase complex, catalytic core F(1));GO:0005524(MF:ATP binding);GO:0046933(MF:proton-transporting ATP synthase activity, rotational mechanism)	K02112(ATPF1B)	ko00195(Photosynthesis);ko00190(Oxidative phosphorylation)	Cytoplasmic	PF02874(ATP synthase alpha/beta family, beta-barrel domain);PF00006(ATP synthase alpha/beta family, nucleotide-binding domain)
A8HS10	ATP synthase subunit beta	atpD	FUNCTION: Produces ATP from ADP in the presence of a proton gradient across the membrane. The catalytic sites are hosted primarily by the beta subunits. {ECO:0000255|HAMAP-Rule:MF_01347}.	51.104	478	sp|A8HS10|ATPB_AZOC5	448	sp|A8HS10|ATPB_AZOC5 ATP synthase subunit beta OS=Azorhizobium caulinodans (strain ATCC 43989 / DSM 5975 / JCM 20966 / NBRC 14845 / NCIMB 13405 / ORS 571) OX=438753 GN=atpD PE=3 SV=1	sp|A8HS10|ATPB_AZOC5	448	448	K	DLADTIKGFKGLVEGKYDHLPEQAFYMVGTI	127.53	101.45	GLVEGK(1)YDHLPEQAFYMVGTIEEAIEK	GLVEGK(100)YDHLPEQAFYMVGTIEEAIEK(-100)	6	4	-0.69455	223350000	286830000	313560000	Quantified	GO:0015986(BP:ATP synthesis coupled proton transport);GO:0005886(CC:plasma membrane);GO:0045261(CC:proton-transporting ATP synthase complex, catalytic core F(1));GO:0005524(MF:ATP binding);GO:0046933(MF:proton-transporting ATP synthase activity, rotational mechanism)	K02112(ATPF1B)	ko00195(Photosynthesis);ko00190(Oxidative phosphorylation)	Cytoplasmic	PF02874(ATP synthase alpha/beta family, beta-barrel domain);PF00006(ATP synthase alpha/beta family, nucleotide-binding domain)
A8HS10	ATP synthase subunit beta	atpD	FUNCTION: Produces ATP from ADP in the presence of a proton gradient across the membrane. The catalytic sites are hosted primarily by the beta subunits. {ECO:0000255|HAMAP-Rule:MF_01347}.	51.104	478	sp|A8HS10|ATPB_AZOC5	108	sp|A8HS10|ATPB_AZOC5 ATP synthase subunit beta OS=Azorhizobium caulinodans (strain ATCC 43989 / DSM 5975 / JCM 20966 / NBRC 14845 / NCIMB 13405 / ORS 571) OX=438753 GN=atpD PE=3 SV=1	sp|A8HS10|ATPB_AZOC5	108	108	K	IGEAVDELGPVVGEAKRAIHQQAPSYSEQST	120.23	79.212	IMNVIGEAVDELGPVVGEAK(1)R	IMNVIGEAVDELGPVVGEAK(79)R	20	3	-1.2039	1088800000	730100000	738980000	Quantified	GO:0015986(BP:ATP synthesis coupled proton transport);GO:0005886(CC:plasma membrane);GO:0045261(CC:proton-transporting ATP synthase complex, catalytic core F(1));GO:0005524(MF:ATP binding);GO:0046933(MF:proton-transporting ATP synthase activity, rotational mechanism)	K02112(ATPF1B)	ko00195(Photosynthesis);ko00190(Oxidative phosphorylation)	Cytoplasmic	PF02874(ATP synthase alpha/beta family, beta-barrel domain);PF00006(ATP synthase alpha/beta family, nucleotide-binding domain)
A8HS10	ATP synthase subunit beta	atpD	FUNCTION: Produces ATP from ADP in the presence of a proton gradient across the membrane. The catalytic sites are hosted primarily by the beta subunits. {ECO:0000255|HAMAP-Rule:MF_01347}.	51.104	478	sp|A8HS10|ATPB_AZOC5	430	sp|A8HS10|ATPB_AZOC5 ATP synthase subunit beta OS=Azorhizobium caulinodans (strain ATCC 43989 / DSM 5975 / JCM 20966 / NBRC 14845 / NCIMB 13405 / ORS 571) OX=438753 GN=atpD PE=3 SV=1	sp|A8HS10|ATPB_AZOC5	430	430	K	SQPFHVAEVFTGSPGKLVDLADTIKGFKGLV	305.85	301.57	FLSQPFHVAEVFTGSPGK(1)LVDLADTIK	FLSQPFHVAEVFTGSPGK(300)LVDLADTIK(-300)	18	2	1.2093	2002400000	2009800000	1712000000	Quantified	GO:0015986(BP:ATP synthesis coupled proton transport);GO:0005886(CC:plasma membrane);GO:0045261(CC:proton-transporting ATP synthase complex, catalytic core F(1));GO:0005524(MF:ATP binding);GO:0046933(MF:proton-transporting ATP synthase activity, rotational mechanism)	K02112(ATPF1B)	ko00195(Photosynthesis);ko00190(Oxidative phosphorylation)	Cytoplasmic	PF02874(ATP synthase alpha/beta family, beta-barrel domain);PF00006(ATP synthase alpha/beta family, nucleotide-binding domain)
A8HS10	ATP synthase subunit beta	atpD	FUNCTION: Produces ATP from ADP in the presence of a proton gradient across the membrane. The catalytic sites are hosted primarily by the beta subunits. {ECO:0000255|HAMAP-Rule:MF_01347}.	51.104	478	sp|A8HS10|ATPB_AZOC5	199	sp|A8HS10|ATPB_AZOC5 ATP synthase subunit beta OS=Azorhizobium caulinodans (strain ATCC 43989 / DSM 5975 / JCM 20966 / NBRC 14845 / NCIMB 13405 / ORS 571) OX=438753 GN=atpD PE=3 SV=1	sp|A8HS10|ATPB_AZOC5	199	199	K	RTREGNDLYHEMIESKVNVDPHENNGSSAGS	149.84	30.545	TREGNDLYHEMIESK(1)VNVDPHENNGSSAGSK	TREGNDLYHEMIESK(31)VNVDPHENNGSSAGSK(-31)	15	5	0.13909	155470000	120090000	177670000	Quantified	GO:0015986(BP:ATP synthesis coupled proton transport);GO:0005886(CC:plasma membrane);GO:0045261(CC:proton-transporting ATP synthase complex, catalytic core F(1));GO:0005524(MF:ATP binding);GO:0046933(MF:proton-transporting ATP synthase activity, rotational mechanism)	K02112(ATPF1B)	ko00195(Photosynthesis);ko00190(Oxidative phosphorylation)	Cytoplasmic	PF02874(ATP synthase alpha/beta family, beta-barrel domain);PF00006(ATP synthase alpha/beta family, nucleotide-binding domain)
A8HS13	ATP synthase gamma chain	atpG	FUNCTION: Produces ATP from ADP in the presence of a proton gradient across the membrane. The gamma chain is believed to be important in regulating ATPase activity and the flow of protons through the CF(0) complex. {ECO:0000255|HAMAP-Rule:MF_00815}.	31.963	289	sp|A8HS13|ATPG_AZOC5	22	sp|A8HS13|ATPG_AZOC5 ATP synthase gamma chain OS=Azorhizobium caulinodans (strain ATCC 43989 / DSM 5975 / JCM 20966 / NBRC 14845 / NCIMB 13405 / ORS 571) OX=438753 GN=atpG PE=3 SV=1	sp|A8HS13|ATPG_AZOC5	22	22	K	LRNRIASVKATQKITKAMQMVAAAKLRRAQM	27.969	27.969	ITK(1)AMQMVAAAK(1)LR	ITK(28)AMQMVAAAK(28)LR	3	3	4.8982	90157000			Identified	GO:0042777(BP:plasma membrane ATP synthesis coupled proton transport);GO:0005886(CC:plasma membrane);GO:0045261(CC:proton-transporting ATP synthase complex, catalytic core F(1));GO:0005524(MF:ATP binding);GO:0046933(MF:proton-transporting ATP synthase activity, rotational mechanism)	K02115(ATPF1G)	ko00195(Photosynthesis);ko00190(Oxidative phosphorylation)	Cytoplasmic	PF00231(ATP synthase)
A8HS13	ATP synthase gamma chain	atpG	FUNCTION: Produces ATP from ADP in the presence of a proton gradient across the membrane. The gamma chain is believed to be important in regulating ATPase activity and the flow of protons through the CF(0) complex. {ECO:0000255|HAMAP-Rule:MF_00815}.	31.963	289	sp|A8HS13|ATPG_AZOC5	19	sp|A8HS13|ATPG_AZOC5 ATP synthase gamma chain OS=Azorhizobium caulinodans (strain ATCC 43989 / DSM 5975 / JCM 20966 / NBRC 14845 / NCIMB 13405 / ORS 571) OX=438753 GN=atpG PE=3 SV=1	sp|A8HS13|ATPG_AZOC5	19	19	K	LKDLRNRIASVKATQKITKAMQMVAAAKLRR	108.7	78.77	ATQK(1)ITK	ATQK(79)ITK(-79)	4	2	-0.62471		292310000	289600000	Quantified	GO:0042777(BP:plasma membrane ATP synthesis coupled proton transport);GO:0005886(CC:plasma membrane);GO:0045261(CC:proton-transporting ATP synthase complex, catalytic core F(1));GO:0005524(MF:ATP binding);GO:0046933(MF:proton-transporting ATP synthase activity, rotational mechanism)	K02115(ATPF1G)	ko00195(Photosynthesis);ko00190(Oxidative phosphorylation)	Cytoplasmic	PF00231(ATP synthase)
A8HS13	ATP synthase gamma chain	atpG	FUNCTION: Produces ATP from ADP in the presence of a proton gradient across the membrane. The gamma chain is believed to be important in regulating ATPase activity and the flow of protons through the CF(0) complex. {ECO:0000255|HAMAP-Rule:MF_00815}.	31.963	289	sp|A8HS13|ATPG_AZOC5	15	sp|A8HS13|ATPG_AZOC5 ATP synthase gamma chain OS=Azorhizobium caulinodans (strain ATCC 43989 / DSM 5975 / JCM 20966 / NBRC 14845 / NCIMB 13405 / ORS 571) OX=438753 GN=atpG PE=3 SV=1	sp|A8HS13|ATPG_AZOC5	15	15	K	_MASLKDLRNRIASVKATQKITKAMQMVAAA	149.65	109.11	IASVK(1)ATQK	IASVK(110)ATQK(-110)	5	2	-0.082098	354180000	303840000	357350000	Quantified	GO:0042777(BP:plasma membrane ATP synthesis coupled proton transport);GO:0005886(CC:plasma membrane);GO:0045261(CC:proton-transporting ATP synthase complex, catalytic core F(1));GO:0005524(MF:ATP binding);GO:0046933(MF:proton-transporting ATP synthase activity, rotational mechanism)	K02115(ATPF1G)	ko00195(Photosynthesis);ko00190(Oxidative phosphorylation)	Cytoplasmic	PF00231(ATP synthase)
A8HS13	ATP synthase gamma chain	atpG	FUNCTION: Produces ATP from ADP in the presence of a proton gradient across the membrane. The gamma chain is believed to be important in regulating ATPase activity and the flow of protons through the CF(0) complex. {ECO:0000255|HAMAP-Rule:MF_00815}.	31.963	289	sp|A8HS13|ATPG_AZOC5	261	sp|A8HS13|ATPG_AZOC5 ATP synthase gamma chain OS=Azorhizobium caulinodans (strain ATCC 43989 / DSM 5975 / JCM 20966 / NBRC 14845 / NCIMB 13405 / ORS 571) OX=438753 GN=atpG PE=3 SV=1	sp|A8HS13|ATPG_AZOC5	261	261	K	MSAMDNATRNAGDMIKKQTLIYNRTRQAMIT	71.379	52.937	NAGDMIK(1)K	NAGDMIK(53)K(-53)	7	2	-0.23631	55660000	49409000	39309000	Quantified	GO:0042777(BP:plasma membrane ATP synthesis coupled proton transport);GO:0005886(CC:plasma membrane);GO:0045261(CC:proton-transporting ATP synthase complex, catalytic core F(1));GO:0005524(MF:ATP binding);GO:0046933(MF:proton-transporting ATP synthase activity, rotational mechanism)	K02115(ATPF1G)	ko00195(Photosynthesis);ko00190(Oxidative phosphorylation)	Cytoplasmic	PF00231(ATP synthase)
A8HS13	ATP synthase gamma chain	atpG	FUNCTION: Produces ATP from ADP in the presence of a proton gradient across the membrane. The gamma chain is believed to be important in regulating ATPase activity and the flow of protons through the CF(0) complex. {ECO:0000255|HAMAP-Rule:MF_00815}.	31.963	289	sp|A8HS13|ATPG_AZOC5	31	sp|A8HS13|ATPG_AZOC5 ATP synthase gamma chain OS=Azorhizobium caulinodans (strain ATCC 43989 / DSM 5975 / JCM 20966 / NBRC 14845 / NCIMB 13405 / ORS 571) OX=438753 GN=atpG PE=3 SV=1	sp|A8HS13|ATPG_AZOC5	31	31	K	ATQKITKAMQMVAAAKLRRAQMAAEAARPYA	110.87	27.969	ITK(1)AMQMVAAAK(1)LR	ITK(28)AMQMVAAAK(28)LR	12	3	4.8982	100900000	8230900	7968200	Quantified	GO:0042777(BP:plasma membrane ATP synthesis coupled proton transport);GO:0005886(CC:plasma membrane);GO:0045261(CC:proton-transporting ATP synthase complex, catalytic core F(1));GO:0005524(MF:ATP binding);GO:0046933(MF:proton-transporting ATP synthase activity, rotational mechanism)	K02115(ATPF1G)	ko00195(Photosynthesis);ko00190(Oxidative phosphorylation)	Cytoplasmic	PF00231(ATP synthase)
A8HS15	ATP synthase subunit alpha	atpA	FUNCTION: Produces ATP from ADP in the presence of a proton gradient across the membrane. The alpha chain is a regulatory subunit. {ECO:0000255|HAMAP-Rule:MF_01346}.	55.187	510	sp|A8HS15|ATPA_AZOC5	430	sp|A8HS15|ATPA_AZOC5 ATP synthase subunit alpha OS=Azorhizobium caulinodans (strain ATCC 43989 / DSM 5975 / JCM 20966 / NBRC 14845 / NCIMB 13405 / ORS 571) OX=438753 GN=atpA PE=3 SV=1	sp|A8HS15|ATPA_AZOC5	430	430	K	TQKLLNRGARLTELLKQSQFSPLKVEEQVVV	156.58	156.58	LTELLK(1)QSQFSPLK	LTELLK(160)QSQFSPLK(-160)	6	2	-1.0361	82403000	86429000	64281000	Quantified	GO:0015986(BP:ATP synthesis coupled proton transport);GO:0005886(CC:plasma membrane);GO:0045261(CC:proton-transporting ATP synthase complex, catalytic core F(1));GO:0005524(MF:ATP binding);GO:0046933(MF:proton-transporting ATP synthase activity, rotational mechanism)	K02111(ATPF1A)	ko00195(Photosynthesis);ko00190(Oxidative phosphorylation)	Cytoplasmic	PF00306(ATP synthase alpha/beta chain, C terminal domain);PF00006(ATP synthase alpha/beta family, nucleotide-binding domain);PF02874(ATP synthase alpha/beta family, beta-barrel domain)
A8HS15	ATP synthase subunit alpha	atpA	FUNCTION: Produces ATP from ADP in the presence of a proton gradient across the membrane. The alpha chain is a regulatory subunit. {ECO:0000255|HAMAP-Rule:MF_01346}.	55.187	510	sp|A8HS15|ATPA_AZOC5	385	sp|A8HS15|ATPA_AZOC5 ATP synthase subunit alpha OS=Azorhizobium caulinodans (strain ATCC 43989 / DSM 5975 / JCM 20966 / NBRC 14845 / NCIMB 13405 / ORS 571) OX=438753 GN=atpA PE=3 SV=1	sp|A8HS15|ATPA_AZOC5	385	385	K	LSVSRVGSSAQIKAMKQVAGKIKGELAQYRE	111.65	48.794	AMK(1)QVAGK(1)IK	AMK(49)QVAGK(49)IK(-49)	3	2	0.028414	6575100000	5656500000	5525800000	Quantified	GO:0015986(BP:ATP synthesis coupled proton transport);GO:0005886(CC:plasma membrane);GO:0045261(CC:proton-transporting ATP synthase complex, catalytic core F(1));GO:0005524(MF:ATP binding);GO:0046933(MF:proton-transporting ATP synthase activity, rotational mechanism)	K02111(ATPF1A)	ko00195(Photosynthesis);ko00190(Oxidative phosphorylation)	Cytoplasmic	PF00306(ATP synthase alpha/beta chain, C terminal domain);PF00006(ATP synthase alpha/beta family, nucleotide-binding domain);PF02874(ATP synthase alpha/beta family, beta-barrel domain)
A8HS15	ATP synthase subunit alpha	atpA	FUNCTION: Produces ATP from ADP in the presence of a proton gradient across the membrane. The alpha chain is a regulatory subunit. {ECO:0000255|HAMAP-Rule:MF_01346}.	55.187	510	sp|A8HS15|ATPA_AZOC5	507	sp|A8HS15|ATPA_AZOC5 ATP synthase subunit alpha OS=Azorhizobium caulinodans (strain ATCC 43989 / DSM 5975 / JCM 20966 / NBRC 14845 / NCIMB 13405 / ORS 571) OX=438753 GN=atpA PE=3 SV=1	sp|A8HS15|ATPA_AZOC5	507	507	K	KDSIANLTKALDAFAKSFA____________	62.107	49.097	ALDAFAK(1)SFA	ALDAFAK(49)SFA	7	2	-0.15364	150780000	115340000	95444000	Quantified	GO:0015986(BP:ATP synthesis coupled proton transport);GO:0005886(CC:plasma membrane);GO:0045261(CC:proton-transporting ATP synthase complex, catalytic core F(1));GO:0005524(MF:ATP binding);GO:0046933(MF:proton-transporting ATP synthase activity, rotational mechanism)	K02111(ATPF1A)	ko00195(Photosynthesis);ko00190(Oxidative phosphorylation)	Cytoplasmic	PF00306(ATP synthase alpha/beta chain, C terminal domain);PF00006(ATP synthase alpha/beta family, nucleotide-binding domain);PF02874(ATP synthase alpha/beta family, beta-barrel domain)
A8HS15	ATP synthase subunit alpha	atpA	FUNCTION: Produces ATP from ADP in the presence of a proton gradient across the membrane. The alpha chain is a regulatory subunit. {ECO:0000255|HAMAP-Rule:MF_01346}.	55.187	510	sp|A8HS15|ATPA_AZOC5	89	sp|A8HS15|ATPA_AZOC5 ATP synthase subunit alpha OS=Azorhizobium caulinodans (strain ATCC 43989 / DSM 5975 / JCM 20966 / NBRC 14845 / NCIMB 13405 / ORS 571) OX=438753 GN=atpA PE=3 SV=1	sp|A8HS15|ATPA_AZOC5	89	89	K	VIFGSDRDIKEGQTVKRTGAIVDVPVGRGLL	66.799	64.757	EGQTVK(1)R	EGQTVK(65)R	6	2	0.63836	868320000	909750000	674330000	Quantified	GO:0015986(BP:ATP synthesis coupled proton transport);GO:0005886(CC:plasma membrane);GO:0045261(CC:proton-transporting ATP synthase complex, catalytic core F(1));GO:0005524(MF:ATP binding);GO:0046933(MF:proton-transporting ATP synthase activity, rotational mechanism)	K02111(ATPF1A)	ko00195(Photosynthesis);ko00190(Oxidative phosphorylation)	Cytoplasmic	PF00306(ATP synthase alpha/beta chain, C terminal domain);PF00006(ATP synthase alpha/beta family, nucleotide-binding domain);PF02874(ATP synthase alpha/beta family, beta-barrel domain)
A8HS15	ATP synthase subunit alpha	atpA	FUNCTION: Produces ATP from ADP in the presence of a proton gradient across the membrane. The alpha chain is a regulatory subunit. {ECO:0000255|HAMAP-Rule:MF_01346}.	55.187	510	sp|A8HS15|ATPA_AZOC5	390	sp|A8HS15|ATPA_AZOC5 ATP synthase subunit alpha OS=Azorhizobium caulinodans (strain ATCC 43989 / DSM 5975 / JCM 20966 / NBRC 14845 / NCIMB 13405 / ORS 571) OX=438753 GN=atpA PE=3 SV=1	sp|A8HS15|ATPA_AZOC5	390	390	K	VGSSAQIKAMKQVAGKIKGELAQYRELAAFA	82.386	82.386	QVAGK(1)IK	QVAGK(82)IK(-82)	5	2	0.081745	1972500000	1792400000	1874900000	Quantified	GO:0015986(BP:ATP synthesis coupled proton transport);GO:0005886(CC:plasma membrane);GO:0045261(CC:proton-transporting ATP synthase complex, catalytic core F(1));GO:0005524(MF:ATP binding);GO:0046933(MF:proton-transporting ATP synthase activity, rotational mechanism)	K02111(ATPF1A)	ko00195(Photosynthesis);ko00190(Oxidative phosphorylation)	Cytoplasmic	PF00306(ATP synthase alpha/beta chain, C terminal domain);PF00006(ATP synthase alpha/beta family, nucleotide-binding domain);PF02874(ATP synthase alpha/beta family, beta-barrel domain)
A8HS15	ATP synthase subunit alpha	atpA	FUNCTION: Produces ATP from ADP in the presence of a proton gradient across the membrane. The alpha chain is a regulatory subunit. {ECO:0000255|HAMAP-Rule:MF_01346}.	55.187	510	sp|A8HS15|ATPA_AZOC5	382	sp|A8HS15|ATPA_AZOC5 ATP synthase subunit alpha OS=Azorhizobium caulinodans (strain ATCC 43989 / DSM 5975 / JCM 20966 / NBRC 14845 / NCIMB 13405 / ORS 571) OX=438753 GN=atpA PE=3 SV=1	sp|A8HS15|ATPA_AZOC5	382	382	K	NVGLSVSRVGSSAQIKAMKQVAGKIKGELAQ	185.81	53.028	VGSSAQIK(1)AMK	VGSSAQIK(53)AMK(-53)	8	3	1.3558	571890000	479500000	345410000	Quantified	GO:0015986(BP:ATP synthesis coupled proton transport);GO:0005886(CC:plasma membrane);GO:0045261(CC:proton-transporting ATP synthase complex, catalytic core F(1));GO:0005524(MF:ATP binding);GO:0046933(MF:proton-transporting ATP synthase activity, rotational mechanism)	K02111(ATPF1A)	ko00195(Photosynthesis);ko00190(Oxidative phosphorylation)	Cytoplasmic	PF00306(ATP synthase alpha/beta chain, C terminal domain);PF00006(ATP synthase alpha/beta family, nucleotide-binding domain);PF02874(ATP synthase alpha/beta family, beta-barrel domain)
A8HS15	ATP synthase subunit alpha	atpA	FUNCTION: Produces ATP from ADP in the presence of a proton gradient across the membrane. The alpha chain is a regulatory subunit. {ECO:0000255|HAMAP-Rule:MF_01346}.	55.187	510	sp|A8HS15|ATPA_AZOC5	417	sp|A8HS15|ATPA_AZOC5 ATP synthase subunit alpha OS=Azorhizobium caulinodans (strain ATCC 43989 / DSM 5975 / JCM 20966 / NBRC 14845 / NCIMB 13405 / ORS 571) OX=438753 GN=atpA PE=3 SV=1	sp|A8HS15|ATPA_AZOC5	417	417	K	AAFAQFGSDLDASTQKLLNRGARLTELLKQS	295.66	243.69	ELAAFAQFGSDLDASTQK(1)LLNR	ELAAFAQFGSDLDASTQK(240)LLNR	18	2	0.2362	714380000	646010000	559650000	Quantified	GO:0015986(BP:ATP synthesis coupled proton transport);GO:0005886(CC:plasma membrane);GO:0045261(CC:proton-transporting ATP synthase complex, catalytic core F(1));GO:0005524(MF:ATP binding);GO:0046933(MF:proton-transporting ATP synthase activity, rotational mechanism)	K02111(ATPF1A)	ko00195(Photosynthesis);ko00190(Oxidative phosphorylation)	Cytoplasmic	PF00306(ATP synthase alpha/beta chain, C terminal domain);PF00006(ATP synthase alpha/beta family, nucleotide-binding domain);PF02874(ATP synthase alpha/beta family, beta-barrel domain)
A8HS15	ATP synthase subunit alpha	atpA	FUNCTION: Produces ATP from ADP in the presence of a proton gradient across the membrane. The alpha chain is a regulatory subunit. {ECO:0000255|HAMAP-Rule:MF_01346}.	55.187	510	sp|A8HS15|ATPA_AZOC5	500	sp|A8HS15|ATPA_AZOC5 ATP synthase subunit alpha OS=Azorhizobium caulinodans (strain ATCC 43989 / DSM 5975 / JCM 20966 / NBRC 14845 / NCIMB 13405 / ORS 571) OX=438753 GN=atpA PE=3 SV=1	sp|A8HS15|ATPA_AZOC5	500	500	K	RTSKELSKDSIANLTKALDAFAKSFA_____	49.595	49.595	DSIANLTK(1)ALDAFAK	DSIANLTK(50)ALDAFAK(-50)	8	3	1.3936				Identified	GO:0015986(BP:ATP synthesis coupled proton transport);GO:0005886(CC:plasma membrane);GO:0045261(CC:proton-transporting ATP synthase complex, catalytic core F(1));GO:0005524(MF:ATP binding);GO:0046933(MF:proton-transporting ATP synthase activity, rotational mechanism)	K02111(ATPF1A)	ko00195(Photosynthesis);ko00190(Oxidative phosphorylation)	Cytoplasmic	PF00306(ATP synthase alpha/beta chain, C terminal domain);PF00006(ATP synthase alpha/beta family, nucleotide-binding domain);PF02874(ATP synthase alpha/beta family, beta-barrel domain)
A8HS18	ATP synthase subunit delta	atpH	FUNCTION: F(1)F(0) ATP synthase produces ATP from ADP in the presence of a proton or sodium gradient. F-type ATPases consist of two structural domains, F(1) containing the extramembraneous catalytic core and F(0) containing the membrane proton channel, linked together by a central stalk and a peripheral stalk. During catalysis, ATP synthesis in the catalytic domain of F(1) is coupled via a rotary…	19.526	186	sp|A8HS18|ATPD_AZOC5	174	sp|A8HS18|ATPD_AZOC5 ATP synthase subunit delta OS=Azorhizobium caulinodans (strain ATCC 43989 / DSM 5975 / JCM 20966 / NBRC 14845 / NCIMB 13405 / ORS 571) OX=438753 GN=atpH PE=3 SV=1	sp|A8HS18|ATPD_AZOC5	174	174	K	IVKLGSRMVDASLKTKLNSIRHAMKEVR___	104.75	75.213	TK(1)LNSIR	TK(75)LNSIR	2	2	0.24071	292550000	278120000	226070000	Quantified	GO:0015986(BP:ATP synthesis coupled proton transport);GO:0005886(CC:plasma membrane);GO:0045261(CC:proton-transporting ATP synthase complex, catalytic core F(1));GO:0046933(MF:proton-transporting ATP synthase activity, rotational mechanism)	K02113(ATPF1D)	ko00195(Photosynthesis);ko00190(Oxidative phosphorylation)	Cytoplasmic	PF00213(ATP synthase delta (OSCP) subunit)
A8HS18	ATP synthase subunit delta	atpH	FUNCTION: F(1)F(0) ATP synthase produces ATP from ADP in the presence of a proton or sodium gradient. F-type ATPases consist of two structural domains, F(1) containing the extramembraneous catalytic core and F(0) containing the membrane proton channel, linked together by a central stalk and a peripheral stalk. During catalysis, ATP synthesis in the catalytic domain of F(1) is coupled via a rotary…	19.526	186	sp|A8HS18|ATPD_AZOC5	172	sp|A8HS18|ATPD_AZOC5 ATP synthase subunit delta OS=Azorhizobium caulinodans (strain ATCC 43989 / DSM 5975 / JCM 20966 / NBRC 14845 / NCIMB 13405 / ORS 571) OX=438753 GN=atpH PE=3 SV=1	sp|A8HS18|ATPD_AZOC5	172	172	K	GLIVKLGSRMVDASLKTKLNSIRHAMKEVR_	103.8	70.908	MVDASLK(1)TK	MVDASLK(71)TK(-71)	7	2	0.85335	138690000	125240000	110940000	Quantified	GO:0015986(BP:ATP synthesis coupled proton transport);GO:0005886(CC:plasma membrane);GO:0045261(CC:proton-transporting ATP synthase complex, catalytic core F(1));GO:0046933(MF:proton-transporting ATP synthase activity, rotational mechanism)	K02113(ATPF1D)	ko00195(Photosynthesis);ko00190(Oxidative phosphorylation)	Cytoplasmic	PF00213(ATP synthase delta (OSCP) subunit)
A8HS18	ATP synthase subunit delta	atpH	FUNCTION: F(1)F(0) ATP synthase produces ATP from ADP in the presence of a proton or sodium gradient. F-type ATPases consist of two structural domains, F(1) containing the extramembraneous catalytic core and F(0) containing the membrane proton channel, linked together by a central stalk and a peripheral stalk. During catalysis, ATP synthesis in the catalytic domain of F(1) is coupled via a rotary…	19.526	186	sp|A8HS18|ATPD_AZOC5	117	sp|A8HS18|ATPD_AZOC5 ATP synthase subunit delta OS=Azorhizobium caulinodans (strain ATCC 43989 / DSM 5975 / JCM 20966 / NBRC 14845 / NCIMB 13405 / ORS 571) OX=438753 GN=atpH PE=3 SV=1	sp|A8HS18|ATPD_AZOC5	117	117	K	AFAALVAAKRGQTVAKVTVAEPLNDAHQAAL	135.64	126.51	RGQTVAK(1)VTVAEPLNDAHQAALK	RGQTVAK(130)VTVAEPLNDAHQAALK(-130)	7	3	0.21972	75796000	62552000	63131000	Quantified	GO:0015986(BP:ATP synthesis coupled proton transport);GO:0005886(CC:plasma membrane);GO:0045261(CC:proton-transporting ATP synthase complex, catalytic core F(1));GO:0046933(MF:proton-transporting ATP synthase activity, rotational mechanism)	K02113(ATPF1D)	ko00195(Photosynthesis);ko00190(Oxidative phosphorylation)	Cytoplasmic	PF00213(ATP synthase delta (OSCP) subunit)
A8HS32	Peptidase S41A protein	AZC_4133		47.795	448	tr|A8HS32|A8HS32_AZOC5	176	tr|A8HS32|A8HS32_AZOC5 Peptidase S41A protein OS=Azorhizobium caulinodans (strain ATCC 43989 / DSM 5975 / JCM 20966 / NBRC 14845 / NCIMB 13405 / ORS 571) OX=438753 GN=AZC_4133 PE=3 SV=1	tr|A8HS32|A8HS32_AZOC5	176	176	K	VNTPITLTIVRKGAEKPIEIKVVRDTIKVKA	61.56	61.56	K(0.023)GAEK(0.977)PIEIK	K(-16)GAEK(16)PIEIK(-62)	5	2	-0.35988	8931500			Identified	GO:0008236(MF:serine-type peptidase activity)			Periplasmic	PF13180(PDZ domain);PF03572(Peptidase family S41)
A8HS32	Peptidase S41A protein	AZC_4133		47.795	448	tr|A8HS32|A8HS32_AZOC5	181	tr|A8HS32|A8HS32_AZOC5 Peptidase S41A protein OS=Azorhizobium caulinodans (strain ATCC 43989 / DSM 5975 / JCM 20966 / NBRC 14845 / NCIMB 13405 / ORS 571) OX=438753 GN=AZC_4133 PE=3 SV=1	tr|A8HS32|A8HS32_AZOC5	181	181	K	TLTIVRKGAEKPIEIKVVRDTIKVKAVRARV	105.04	105.04	PIEIK(1)VVR	PIEIK(110)VVR	5	2	1.6839	61252000	44163000	31723000	Quantified	GO:0008236(MF:serine-type peptidase activity)			Periplasmic	PF13180(PDZ domain);PF03572(Peptidase family S41)
A8HS32	Peptidase S41A protein	AZC_4133		47.795	448	tr|A8HS32|A8HS32_AZOC5	60	tr|A8HS32|A8HS32_AZOC5 Peptidase S41A protein OS=Azorhizobium caulinodans (strain ATCC 43989 / DSM 5975 / JCM 20966 / NBRC 14845 / NCIMB 13405 / ORS 571) OX=438753 GN=AZC_4133 PE=3 SV=1	tr|A8HS32|A8HS32_AZOC5	60	60	K	LFGDVFERVRSDYVEKPDDAKLIEAAINGML	98.943	86.898	SDYVEK(1)PDDAK	SDYVEK(87)PDDAK(-87)	6	2	0.42806	67398000	37832000	14915000	Quantified	GO:0008236(MF:serine-type peptidase activity)			Periplasmic	PF13180(PDZ domain);PF03572(Peptidase family S41)
A8HS32	Peptidase S41A protein	AZC_4133		47.795	448	tr|A8HS32|A8HS32_AZOC5	378	tr|A8HS32|A8HS32_AZOC5 Peptidase S41A protein OS=Azorhizobium caulinodans (strain ATCC 43989 / DSM 5975 / JCM 20966 / NBRC 14845 / NCIMB 13405 / ORS 571) OX=438753 GN=AZC_4133 PE=3 SV=1	tr|A8HS32|A8HS32_AZOC5	378	378	K	PDIVLIQDMPAEQKAKLEAVGADTTRGEASL	101.93	101.93	AK(1)LEAVGADTTR	AK(100)LEAVGADTTR	2	2	2.116	40976000	24114000	13499000	Quantified	GO:0008236(MF:serine-type peptidase activity)			Periplasmic	PF13180(PDZ domain);PF03572(Peptidase family S41)
A8HS32	Peptidase S41A protein	AZC_4133		47.795	448	tr|A8HS32|A8HS32_AZOC5	218	tr|A8HS32|A8HS32_AZOC5 Peptidase S41A protein OS=Azorhizobium caulinodans (strain ATCC 43989 / DSM 5975 / JCM 20966 / NBRC 14845 / NCIMB 13405 / ORS 571) OX=438753 GN=AZC_4133 PE=3 SV=1	tr|A8HS32|A8HS32_AZOC5	218	218	K	YLRITSFNEQTYDNLKKGIEDVTAQIGPDKV	69.672	68.069	ITSFNEQTYDNLK(1)K	ITSFNEQTYDNLK(68)K(-68)	13	2	-0.93638	17864000	10859000	9500500	Quantified	GO:0008236(MF:serine-type peptidase activity)			Periplasmic	PF13180(PDZ domain);PF03572(Peptidase family S41)
A8HS45	Gamma-glutamyl phosphate reductase	proA	FUNCTION: Catalyzes the NADPH-dependent reduction of L-glutamate 5-phosphate into L-glutamate 5-semialdehyde and phosphate. The product spontaneously undergoes cyclization to form 1-pyrroline-5-carboxylate. {ECO:0000256|HAMAP-Rule:MF_00412, ECO:0000256|SAAS:SAAS00806217}.	45.392	439	tr|A8HS45|A8HS45_AZOC5	272	tr|A8HS45|A8HS45_AZOC5 Gamma-glutamyl phosphate reductase OS=Azorhizobium caulinodans (strain ATCC 43989 / DSM 5975 / JCM 20966 / NBRC 14845 / NCIMB 13405 / ORS 571) OX=438753 GN=proA PE=3 SV=1	tr|A8HS45|A8HS45_AZOC5	272	272	K	AAADLDMAKTVLLNAKMRRTGICGAAETLLV	86.794	86.794	TVLLNAK(1)MR	TVLLNAK(87)MR	7	2	-3.1357	5991600			Identified	GO:0055129(BP:L-proline biosynthetic process);GO:0005737(CC:cytoplasm);GO:0004350(MF:glutamate-5-semialdehyde dehydrogenase activity);GO:0050661(MF:NADP binding)	K00147(proA)	ko00332(Carbapenem biosynthesis);ko00330(Arginine and proline metabolism)	Cytoplasmic	PF00171(Aldehyde dehydrogenase family)
A8HS45	Gamma-glutamyl phosphate reductase	proA	FUNCTION: Catalyzes the NADPH-dependent reduction of L-glutamate 5-phosphate into L-glutamate 5-semialdehyde and phosphate. The product spontaneously undergoes cyclization to form 1-pyrroline-5-carboxylate. {ECO:0000256|HAMAP-Rule:MF_00412, ECO:0000256|SAAS:SAAS00806217}.	45.392	439	tr|A8HS45|A8HS45_AZOC5	54	tr|A8HS45|A8HS45_AZOC5 Gamma-glutamyl phosphate reductase OS=Azorhizobium caulinodans (strain ATCC 43989 / DSM 5975 / JCM 20966 / NBRC 14845 / NCIMB 13405 / ORS 571) OX=438753 GN=proA PE=3 SV=1	tr|A8HS45|A8HS45_AZOC5	54	54	K	RTLALAPAEQKTAALKAAAARIRAATPEILA	132.76	49.536	TAALK(1)AAAAR	TAALK(50)AAAAR	5	2	-1.489	38150000		27086000	Quantified	GO:0055129(BP:L-proline biosynthetic process);GO:0005737(CC:cytoplasm);GO:0004350(MF:glutamate-5-semialdehyde dehydrogenase activity);GO:0050661(MF:NADP binding)	K00147(proA)	ko00332(Carbapenem biosynthesis);ko00330(Arginine and proline metabolism)	Cytoplasmic	PF00171(Aldehyde dehydrogenase family)
A8HS47	Glutamate 5-kinase	proB	FUNCTION: Catalyzes the transfer of a phosphate group to glutamate to form L-glutamate 5-phosphate. {ECO:0000256|HAMAP-Rule:MF_00456, ECO:0000256|SAAS:SAAS01129714}.	41.277	389	tr|A8HS47|A8HS47_AZOC5	243	tr|A8HS47|A8HS47_AZOC5 Glutamate 5-kinase OS=Azorhizobium caulinodans (strain ATCC 43989 / DSM 5975 / JCM 20966 / NBRC 14845 / NCIMB 13405 / ORS 571) OX=438753 GN=proB PE=3 SV=1	tr|A8HS47|A8HS47_AZOC5	243	243	K	SELSRGGMRTKIEAGKIATSAGTHMVIASGH	49.266	36.271	IEAGK(1)IATSAGTHMVIASGHLK	IEAGK(36)IATSAGTHMVIASGHLK(-36)	5	4	0.2912	45440000	40575000	34090000	Quantified	GO:0055129(BP:L-proline biosynthetic process);GO:0005737(CC:cytoplasm);GO:0005524(MF:ATP binding);GO:0004349(MF:glutamate 5-kinase activity);GO:0003723(MF:RNA binding)	K00931(proB)	ko00330(Arginine and proline metabolism);ko00332(Carbapenem biosynthesis)	Cytoplasmic	PF00696(Amino acid kinase family);PF01472(PUA domain)
A8HS50	Uncharacterized protein	AZC_4140		6.9691	59	tr|A8HS50|A8HS50_AZOC5	45	tr|A8HS50|A8HS50_AZOC5 Uncharacterized protein OS=Azorhizobium caulinodans (strain ATCC 43989 / DSM 5975 / JCM 20966 / NBRC 14845 / NCIMB 13405 / ORS 571) OX=438753 GN=AZC_4140 PE=4 SV=1	tr|A8HS50|A8HS50_AZOC5	45	45	K	LKAIAQGLTRSEESVKIRAKLDKLTIEKLR_	87.323	87.323	SEESVK(1)IR	SEESVK(87)IR	6	2	-1.6763	8004100			Identified				Cytoplasmic
A8HS51	GTPase Obg	obg	FUNCTION: An essential GTPase which binds GTP, GDP and possibly (p)ppGpp with moderate affinity, with high nucleotide exchange rates and a fairly low GTP hydrolysis rate. Plays a role in control of the cell cycle, stress response, ribosome biogenesis and in those bacteria that undergo differentiation, in morphogenesis control. {ECO:0000255|HAMAP-Rule:MF_01454}.	37.169	345	sp|A8HS51|OBG_AZOC5	66	sp|A8HS51|OBG_AZOC5 GTPase Obg OS=Azorhizobium caulinodans (strain ATCC 43989 / DSM 5975 / JCM 20966 / NBRC 14845 / NCIMB 13405 / ORS 571) OX=438753 GN=obg PE=3 SV=1	sp|A8HS51|OBG_AZOC5	66	66	K	DGLNTLIDYRYQQHFKAKKGEHGMGANRAGA	147.16	147.16	YQQHFK(1)AK	YQQHFK(150)AK(-150)	6	2	0.21584	29373000	31896000	23402000	Quantified	GO:0042254(BP:ribosome biogenesis);GO:0005737(CC:cytoplasm);GO:0005525(MF:GTP binding);GO:0003924(MF:GTPase activity);GO:0000287(MF:magnesium ion binding)			Cytoplasmic	PF01018(GTP1/OBG);PF01926(50S ribosome-binding GTPase)
A8HS51	GTPase Obg	obg	FUNCTION: An essential GTPase which binds GTP, GDP and possibly (p)ppGpp with moderate affinity, with high nucleotide exchange rates and a fairly low GTP hydrolysis rate. Plays a role in control of the cell cycle, stress response, ribosome biogenesis and in those bacteria that undergo differentiation, in morphogenesis control. {ECO:0000255|HAMAP-Rule:MF_01454}.	37.169	345	sp|A8HS51|OBG_AZOC5	290	sp|A8HS51|OBG_AZOC5 GTPase Obg OS=Azorhizobium caulinodans (strain ATCC 43989 / DSM 5975 / JCM 20966 / NBRC 14845 / NCIMB 13405 / ORS 571) OX=438753 GN=obg PE=3 SV=1	sp|A8HS51|OBG_AZOC5	290	290	K	IVALSKIDSLTPELLKQQKERLQRAAKKKPL	67.207	61.989	IDSLTPELLK(1)QQK	IDSLTPELLK(62)QQK(-62)	10	3	-0.52841	118640000	88632000	65759000	Quantified	GO:0042254(BP:ribosome biogenesis);GO:0005737(CC:cytoplasm);GO:0005525(MF:GTP binding);GO:0003924(MF:GTPase activity);GO:0000287(MF:magnesium ion binding)			Cytoplasmic	PF01018(GTP1/OBG);PF01926(50S ribosome-binding GTPase)
A8HS51	GTPase Obg	obg	FUNCTION: An essential GTPase which binds GTP, GDP and possibly (p)ppGpp with moderate affinity, with high nucleotide exchange rates and a fairly low GTP hydrolysis rate. Plays a role in control of the cell cycle, stress response, ribosome biogenesis and in those bacteria that undergo differentiation, in morphogenesis control. {ECO:0000255|HAMAP-Rule:MF_01454}.	37.169	345	sp|A8HS51|OBG_AZOC5	253	sp|A8HS51|OBG_AZOC5 GTPase Obg OS=Azorhizobium caulinodans (strain ATCC 43989 / DSM 5975 / JCM 20966 / NBRC 14845 / NCIMB 13405 / ORS 571) OX=438753 GN=obg PE=3 SV=1	sp|A8HS51|OBG_AZOC5	253	253	K	RVLLHLVDGTCEHAGKAYKTVRQELVAYGGG	61.648	38.227	VLLHLVDGTCEHAGK(1)AYK	VLLHLVDGTCEHAGK(38)AYK(-38)	15	3	-1.1216	24746000	20683000	31377000	Quantified	GO:0042254(BP:ribosome biogenesis);GO:0005737(CC:cytoplasm);GO:0005525(MF:GTP binding);GO:0003924(MF:GTPase activity);GO:0000287(MF:magnesium ion binding)			Cytoplasmic	PF01018(GTP1/OBG);PF01926(50S ribosome-binding GTPase)
A8HS67	50S ribosomal protein L25	rplY	FUNCTION: This is one of the proteins that binds to the 5S RNA in the ribosome where it forms part of the central protuberance. {ECO:0000255|HAMAP-Rule:MF_01334}.	21.612	207	sp|A8HS67|RL25_AZOC5	37	sp|A8HS67|RL25_AZOC5 50S ribosomal protein L25 OS=Azorhizobium caulinodans (strain ATCC 43989 / DSM 5975 / JCM 20966 / NBRC 14845 / NCIMB 13405 / ORS 571) OX=438753 GN=rplY PE=3 SV=1	sp|A8HS67|RL25_AZOC5	37	37	K	AERRAGRVPAVIYGEKQEPVTISLGHKEITR	121.26	74.519	VPAVIYGEK(1)QEPVTISLGHK	VPAVIYGEK(75)QEPVTISLGHK(-75)	9	3	1.3862	195860000	159050000	145030000	Quantified	GO:0006412(BP:translation);GO:0005840(CC:ribosome);GO:0008097(MF:5S rRNA binding);GO:0003735(MF:structural constituent of ribosome)	K02897(RP-L25)	ko03010(Ribosome)	Cytoplasmic	PF01386(Ribosomal L25p family);PF14693(Ribosomal protein TL5, C-terminal domain)
A8HS67	50S ribosomal protein L25	rplY	FUNCTION: This is one of the proteins that binds to the 5S RNA in the ribosome where it forms part of the central protuberance. {ECO:0000255|HAMAP-Rule:MF_01334}.	21.612	207	sp|A8HS67|RL25_AZOC5	116	sp|A8HS67|RL25_AZOC5 50S ribosomal protein L25 OS=Azorhizobium caulinodans (strain ATCC 43989 / DSM 5975 / JCM 20966 / NBRC 14845 / NCIMB 13405 / ORS 571) OX=438753 GN=rplY PE=3 SV=1	sp|A8HS67|RL25_AZOC5	116	116	K	ASVTVEVPVHFENQDKAPGLKSGGTLNVVAH	77.939	72.425	VSQGASVTVEVPVHFENQDK(1)APGLK	VSQGASVTVEVPVHFENQDK(72)APGLK(-72)	20	3	-0.04263	49156000	42162000	33727000	Quantified	GO:0006412(BP:translation);GO:0005840(CC:ribosome);GO:0008097(MF:5S rRNA binding);GO:0003735(MF:structural constituent of ribosome)	K02897(RP-L25)	ko03010(Ribosome)	Cytoplasmic	PF01386(Ribosomal L25p family);PF14693(Ribosomal protein TL5, C-terminal domain)
A8HS67	50S ribosomal protein L25	rplY	FUNCTION: This is one of the proteins that binds to the 5S RNA in the ribosome where it forms part of the central protuberance. {ECO:0000255|HAMAP-Rule:MF_01334}.	21.612	207	sp|A8HS67|RL25_AZOC5	8	sp|A8HS67|RL25_AZOC5 50S ribosomal protein L25 OS=Azorhizobium caulinodans (strain ATCC 43989 / DSM 5975 / JCM 20966 / NBRC 14845 / NCIMB 13405 / ORS 571) OX=438753 GN=rplY PE=3 SV=1	sp|A8HS67|RL25_AZOC5	8	8	K	________MTAIKELKAVARARGGKGAARAE	86.512	17.022	TAIK(1)ELK(1)AVAR	TAIK(17)ELK(17)AVAR	7	3	-7.2522	95617000	5174500		Quantified	GO:0006412(BP:translation);GO:0005840(CC:ribosome);GO:0008097(MF:5S rRNA binding);GO:0003735(MF:structural constituent of ribosome)	K02897(RP-L25)	ko03010(Ribosome)	Cytoplasmic	PF01386(Ribosomal L25p family);PF14693(Ribosomal protein TL5, C-terminal domain)
A8HS70	Peptidyl-tRNA hydrolase	pth	FUNCTION: The natural substrate for this enzyme may be peptidyl-tRNAs which drop off the ribosome during protein synthesis. {ECO:0000255|HAMAP-Rule:MF_00083}.	22.299	204	sp|A8HS70|PTH_AZOC5	77	sp|A8HS70|PTH_AZOC5 Peptidyl-tRNA hydrolase OS=Azorhizobium caulinodans (strain ATCC 43989 / DSM 5975 / JCM 20966 / NBRC 14845 / NCIMB 13405 / ORS 571) OX=438753 GN=pth PE=3 SV=1	sp|A8HS70|PTH_AZOC5	77	77	K	ETFMNESGRAVAEAAKFYKIPLENIFVFHDE	128.12	122.52	AVAEAAK(1)FYK	AVAEAAK(120)FYK(-120)	7	2	0.17691	95913000	71352000	49715000	Quantified	GO:0006412(BP:translation);GO:0005737(CC:cytoplasm);GO:0004045(MF:aminoacyl-tRNA hydrolase activity)			Cytoplasmic	PF01195(Peptidyl-tRNA hydrolase)
A8HS78	MaoC-like dehydratase	maoC		18.703	171	tr|A8HS78|A8HS78_AZOC5	106	tr|A8HS78|A8HS78_AZOC5 MaoC-like dehydratase OS=Azorhizobium caulinodans (strain ATCC 43989 / DSM 5975 / JCM 20966 / NBRC 14845 / NCIMB 13405 / ORS 571) OX=438753 GN=maoC PE=4 SV=1	tr|A8HS78|A8HS78_AZOC5	106	106	K	LLRSAGMGSPGVQETKWLEPVRPGDVLTLRR	199.75	169.6	SAGMGSPGVQETK(1)WLEPVRPGDVLTLR	SAGMGSPGVQETK(170)WLEPVRPGDVLTLR	13	3	-0.0097688	627230000	641220000	408580000	Quantified				Cytoplasmic	PF01575(MaoC like domain)
A8HS82	MaoC-like dehydratase	maoC		17.738	158	tr|A8HS82|A8HS82_AZOC5	95	tr|A8HS82|A8HS82_AZOC5 MaoC-like dehydratase OS=Azorhizobium caulinodans (strain ATCC 43989 / DSM 5975 / JCM 20966 / NBRC 14845 / NCIMB 13405 / ORS 571) OX=438753 GN=maoC PE=4 SV=1	tr|A8HS82|A8HS82_AZOC5	95	95	K	AGGAPVAKLGPSPGFKDLHWLKPVYVGDTIT	81.619	81.619	LGPSPGFK(1)DLHWLK	LGPSPGFK(82)DLHWLK(-82)	8	3	0.67626	65074000	56026000	58014000	Quantified				Cytoplasmic	PF01575(MaoC like domain)
A8HS82	MaoC-like dehydratase	maoC		17.738	158	tr|A8HS82|A8HS82_AZOC5	87	tr|A8HS82|A8HS82_AZOC5 MaoC-like dehydratase OS=Azorhizobium caulinodans (strain ATCC 43989 / DSM 5975 / JCM 20966 / NBRC 14845 / NCIMB 13405 / ORS 571) OX=438753 GN=maoC PE=4 SV=1	tr|A8HS82|A8HS82_AZOC5	87	87	K	KRDVAEASAGGAPVAKLGPSPGFKDLHWLKP	147.1	106.42	DVAEASAGGAPVAK(1)LGPSPGFK	DVAEASAGGAPVAK(110)LGPSPGFK(-110)	14	3	0.50776	473180000	410030000	288220000	Quantified				Cytoplasmic	PF01575(MaoC like domain)
A8HS82	MaoC-like dehydratase	maoC		17.738	158	tr|A8HS82|A8HS82_AZOC5	101	tr|A8HS82|A8HS82_AZOC5 MaoC-like dehydratase OS=Azorhizobium caulinodans (strain ATCC 43989 / DSM 5975 / JCM 20966 / NBRC 14845 / NCIMB 13405 / ORS 571) OX=438753 GN=maoC PE=4 SV=1	tr|A8HS82|A8HS82_AZOC5	101	101	K	AKLGPSPGFKDLHWLKPVYVGDTITYATEVK	180.88	89.506	DLHWLK(1)PVYVGDTITYATEVK	DLHWLK(90)PVYVGDTITYATEVK(-90)	6	2	0.08495	485250000	491960000	465290000	Quantified				Cytoplasmic	PF01575(MaoC like domain)
A8HS82	MaoC-like dehydratase	maoC		17.738	158	tr|A8HS82|A8HS82_AZOC5	45	tr|A8HS82|A8HS82_AZOC5 MaoC-like dehydratase OS=Azorhizobium caulinodans (strain ATCC 43989 / DSM 5975 / JCM 20966 / NBRC 14845 / NCIMB 13405 / ORS 571) OX=438753 GN=maoC PE=4 SV=1	tr|A8HS82|A8HS82_AZOC5	45	45	K	QKYDPQPFHLDDEAAKRSHFGALCASGWHTA	68.919	45.14	YDPQPFHLDDEAAK(1)R	YDPQPFHLDDEAAK(45)R	14	3	-1.2651	70225000	49286000		Quantified				Cytoplasmic	PF01575(MaoC like domain)
A8HS84	Aldo/keto reductase	AZC_4153		35.492	328	tr|A8HS84|A8HS84_AZOC5	111	tr|A8HS84|A8HS84_AZOC5 Aldo/keto reductase OS=Azorhizobium caulinodans (strain ATCC 43989 / DSM 5975 / JCM 20966 / NBRC 14845 / NCIMB 13405 / ORS 571) OX=438753 GN=AZC_4153 PE=4 SV=1	tr|A8HS84|A8HS84_AZOC5	111	111	K	NGSPAYVREACEASLKRLGIETIDLYYQHRV	91.783	91.783	EACEASLK(1)R	EACEASLK(92)R	8	2	-0.51779	46022000	52116000	45673000	Quantified	GO:0016491(MF:oxidoreductase activity)			Cytoplasmic	PF00248(Aldo/keto reductase family)
A8HS84	Aldo/keto reductase	AZC_4153		35.492	328	tr|A8HS84|A8HS84_AZOC5	162	tr|A8HS84|A8HS84_AZOC5 Aldo/keto reductase OS=Azorhizobium caulinodans (strain ATCC 43989 / DSM 5975 / JCM 20966 / NBRC 14845 / NCIMB 13405 / ORS 571) OX=438753 GN=AZC_4153 PE=4 SV=1	tr|A8HS84|A8HS84_AZOC5	162	162	K	KVRHLGLSECSVATLKRAHGVHPITAVQTEY	63.185	63.185	HLGLSECSVATLK(1)R	HLGLSECSVATLK(63)R	13	3	-0.88671	25595000	24414000	26365000	Quantified	GO:0016491(MF:oxidoreductase activity)			Cytoplasmic	PF00248(Aldo/keto reductase family)
A8HS84	Aldo/keto reductase	AZC_4153		35.492	328	tr|A8HS84|A8HS84_AZOC5	283	tr|A8HS84|A8HS84_AZOC5 Aldo/keto reductase OS=Azorhizobium caulinodans (strain ATCC 43989 / DSM 5975 / JCM 20966 / NBRC 14845 / NCIMB 13405 / ORS 571) OX=438753 GN=AZC_4153 PE=4 SV=1	tr|A8HS84|A8HS84_AZOC5	283	283	K	NKQPHVIPIPGTRRIKYLQENAAAVAIRLSP	120.09	40.729	IK(1)YLQENAAAVAIR	IK(41)YLQENAAAVAIR	2	3	-0.64047	58583000	59293000	49389000	Quantified	GO:0016491(MF:oxidoreductase activity)			Cytoplasmic	PF00248(Aldo/keto reductase family)
A8HS87	Putative transcriptional regulator	AZC_4154		22.399	208	tr|A8HS87|A8HS87_AZOC5	47	tr|A8HS87|A8HS87_AZOC5 Putative transcriptional regulator OS=Azorhizobium caulinodans (strain ATCC 43989 / DSM 5975 / JCM 20966 / NBRC 14845 / NCIMB 13405 / ORS 571) OX=438753 GN=AZC_4154 PE=4 SV=1	tr|A8HS87|A8HS87_AZOC5	47	47	K	GATSMDAVAAAAPVSKRTLYQYYPGKAELFG	87.498	87.498	GYGATSMDAVAAAAPVSK(1)R	GYGATSMDAVAAAAPVSK(87)R	18	2	1.1536	18768000	12991000	10375000	Quantified	GO:0003677(MF:DNA binding)			Periplasmic;InnerMembrane;Cytoplasmic	PF14246(AefR-like transcriptional repressor, C-terminal region);PF00440(Bacterial regulatory proteins, tetR family)
A8HS90	Nucleoside diphosphate kinase	ndk	FUNCTION: Major role in the synthesis of nucleoside triphosphates other than ATP. The ATP gamma phosphate is transferred to the NDP beta phosphate via a ping-pong mechanism, using a phosphorylated active-site intermediate. {ECO:0000255|HAMAP-Rule:MF_00451}.	15.087	140	sp|A8HS90|NDK_AZOC5	29	sp|A8HS90|NDK_AZOC5 Nucleoside diphosphate kinase OS=Azorhizobium caulinodans (strain ATCC 43989 / DSM 5975 / JCM 20966 / NBRC 14845 / NCIMB 13405 / ORS 571) OX=438753 GN=ndk PE=3 SV=1	sp|A8HS90|NDK_AZOC5	29	29	K	ATRRNLTGAINAVIEKAGLRIVAQKRIQMTK	140.96	140.96	NLTGAINAVIEK(1)AGLR	NLTGAINAVIEK(140)AGLR	12	3	-0.33873	1136900000	1104000000	826940000	Quantified	GO:0006241(BP:CTP biosynthetic process);GO:0006183(BP:GTP biosynthetic process);GO:0006228(BP:UTP biosynthetic process);GO:0005737(CC:cytoplasm);GO:0005524(MF:ATP binding);GO:0046872(MF:metal ion binding);GO:0004550(MF:nucleoside diphosphate kinase activity)	K00940(ndk)	ko04016(MAPK signaling pathway - plant);ko00983(Drug metabolism - other enzymes);ko00240(Pyrimidine metabolism);ko01240(Biosynthesis of cofactors);ko00230(Purine metabolism)	Cytoplasmic	PF00334(Nucleoside diphosphate kinase)
A8HS90	Nucleoside diphosphate kinase	ndk	FUNCTION: Major role in the synthesis of nucleoside triphosphates other than ATP. The ATP gamma phosphate is transferred to the NDP beta phosphate via a ping-pong mechanism, using a phosphorylated active-site intermediate. {ECO:0000255|HAMAP-Rule:MF_00451}.	15.087	140	sp|A8HS90|NDK_AZOC5	44	sp|A8HS90|NDK_AZOC5 Nucleoside diphosphate kinase OS=Azorhizobium caulinodans (strain ATCC 43989 / DSM 5975 / JCM 20966 / NBRC 14845 / NCIMB 13405 / ORS 571) OX=438753 GN=ndk PE=3 SV=1	sp|A8HS90|NDK_AZOC5	44	44	K	KAGLRIVAQKRIQMTKAQAEAFYAVHSARPF	45.844	28.333	IQMTK(1)AQAEAFYAVHSAR	IQMTK(28)AQAEAFYAVHSAR	5	3	-0.34611	75339000	81033000	67457000	Quantified	GO:0006241(BP:CTP biosynthetic process);GO:0006183(BP:GTP biosynthetic process);GO:0006228(BP:UTP biosynthetic process);GO:0005737(CC:cytoplasm);GO:0005524(MF:ATP binding);GO:0046872(MF:metal ion binding);GO:0004550(MF:nucleoside diphosphate kinase activity)	K00940(ndk)	ko04016(MAPK signaling pathway - plant);ko00983(Drug metabolism - other enzymes);ko00240(Pyrimidine metabolism);ko01240(Biosynthesis of cofactors);ko00230(Purine metabolism)	Cytoplasmic	PF00334(Nucleoside diphosphate kinase)
A8HS90	Nucleoside diphosphate kinase	ndk	FUNCTION: Major role in the synthesis of nucleoside triphosphates other than ATP. The ATP gamma phosphate is transferred to the NDP beta phosphate via a ping-pong mechanism, using a phosphorylated active-site intermediate. {ECO:0000255|HAMAP-Rule:MF_00451}.	15.087	140	sp|A8HS90|NDK_AZOC5	11	sp|A8HS90|NDK_AZOC5 Nucleoside diphosphate kinase OS=Azorhizobium caulinodans (strain ATCC 43989 / DSM 5975 / JCM 20966 / NBRC 14845 / NCIMB 13405 / ORS 571) OX=438753 GN=ndk PE=3 SV=1	sp|A8HS90|NDK_AZOC5	11	11	K	_____MAIERTFSIIKPDATRRNLTGAINAV	140.16	38.3	TFSIIK(1)PDATRR	TFSIIK(38)PDATRR	6	3	-1.1307	195470000	139100000	144130000	Quantified	GO:0006241(BP:CTP biosynthetic process);GO:0006183(BP:GTP biosynthetic process);GO:0006228(BP:UTP biosynthetic process);GO:0005737(CC:cytoplasm);GO:0005524(MF:ATP binding);GO:0046872(MF:metal ion binding);GO:0004550(MF:nucleoside diphosphate kinase activity)	K00940(ndk)	ko04016(MAPK signaling pathway - plant);ko00983(Drug metabolism - other enzymes);ko00240(Pyrimidine metabolism);ko01240(Biosynthesis of cofactors);ko00230(Purine metabolism)	Cytoplasmic	PF00334(Nucleoside diphosphate kinase)
A8HSA0	Molybdopterin oxidoreductase	AZC_4158		76.122	696	tr|A8HSA0|A8HSA0_AZOC5	603	tr|A8HSA0|A8HSA0_AZOC5 Molybdopterin oxidoreductase OS=Azorhizobium caulinodans (strain ATCC 43989 / DSM 5975 / JCM 20966 / NBRC 14845 / NCIMB 13405 / ORS 571) OX=438753 GN=AZC_4158 PE=4 SV=1	tr|A8HSA0|A8HSA0_AZOC5	603	603	K	RNFLNSTFNETPTSVKREGGPTLLIHPEDAA	144.47	95.401	NFLNSTFNETPTSVK(1)R	NFLNSTFNETPTSVK(95)R	15	2	-0.049628	33809000	27854000	21397000	Quantified	GO:0051536(MF:iron-sulfur cluster binding);GO:0046872(MF:metal ion binding);GO:0043546(MF:molybdopterin cofactor binding);GO:0016491(MF:oxidoreductase activity)			Cytoplasmic	PF04879(Molybdopterin oxidoreductase Fe4S4 domain);PF01568(Molydopterin dinucleotide binding domain);PF00384(Molybdopterin oxidoreductase)
A8HSA6	Phosphoribosylglycinamide formyltransferase	purN	FUNCTION: Catalyzes the transfer of a formyl group from 10-formyltetrahydrofolate to 5-phospho-ribosyl-glycinamide (GAR), producing 5-phospho-ribosyl-N-formylglycinamide (FGAR) and tetrahydrofolate. {ECO:0000256|HAMAP-Rule:MF_01930}.	24.137	218	tr|A8HSA6|A8HSA6_AZOC5	24	tr|A8HSA6|A8HSA6_AZOC5 Phosphoribosylglycinamide formyltransferase OS=Azorhizobium caulinodans (strain ATCC 43989 / DSM 5975 / JCM 20966 / NBRC 14845 / NCIMB 13405 / ORS 571) OX=438753 GN=purN PE=3 SV=1	tr|A8HSA6|A8HSA6_AZOC5	24	24	K	AVFISGRGSNMAALVKAAQAPDFPAEISLVL	55.884	55.884	GSNMAALVK(1)AAQAPDFPAEISLVLSNK	GSNMAALVK(56)AAQAPDFPAEISLVLSNK(-56)	9	3	1.0795			84256000	Identified	GO:0006189(BP:'de novo' IMP biosynthetic process);GO:0004644(MF:phosphoribosylglycinamide formyltransferase activity)	K11175(purN)	ko00230(Purine metabolism);ko00670(One carbon pool by folate)	Cytoplasmic	PF00551(Formyl transferase)
A8HSA9	Phosphoribosylformylglycinamidine cyclo-ligase	purM		36.621	356	tr|A8HSA9|A8HSA9_AZOC5	237	tr|A8HSA9|A8HSA9_AZOC5 Phosphoribosylformylglycinamidine cyclo-ligase OS=Azorhizobium caulinodans (strain ATCC 43989 / DSM 5975 / JCM 20966 / NBRC 14845 / NCIMB 13405 / ORS 571) OX=438753 GN=purM PE=3 SV=1	tr|A8HSA9|A8HSA9_AZOC5	237	237	K	AALLEPTRLYVKSGLKVLRDTGAIKALAHIT	81.613	81.613	SGLK(1)VLR	SGLK(82)VLR	4	2	0.17757	34398000	22900000	24978000	Quantified	GO:0006189(BP:'de novo' IMP biosynthetic process);GO:0005737(CC:cytoplasm);GO:0005524(MF:ATP binding);GO:0004641(MF:phosphoribosylformylglycinamidine cyclo-ligase activity)	K01933(purM)	ko00230(Purine metabolism)	Cytoplasmic	PF02769(AIR synthase related protein, C-terminal domain);PF00586(AIR synthase related protein, N-terminal domain)
A8HSA9	Phosphoribosylformylglycinamidine cyclo-ligase	purM		36.621	356	tr|A8HSA9|A8HSA9_AZOC5	51	tr|A8HSA9|A8HSA9_AZOC5 Phosphoribosylformylglycinamidine cyclo-ligase OS=Azorhizobium caulinodans (strain ATCC 43989 / DSM 5975 / JCM 20966 / NBRC 14845 / NCIMB 13405 / ORS 571) OX=438753 GN=purM PE=3 SV=1	tr|A8HSA9|A8HSA9_AZOC5	51	51	K	GADADIGGFGGIFDLKRAGFSDPLLVAATDG	105.32	85.737	RPGADADIGGFGGIFDLK(1)R	RPGADADIGGFGGIFDLK(86)R	18	3	0.14186	135860000	125330000	90631000	Quantified	GO:0006189(BP:'de novo' IMP biosynthetic process);GO:0005737(CC:cytoplasm);GO:0005524(MF:ATP binding);GO:0004641(MF:phosphoribosylformylglycinamidine cyclo-ligase activity)	K01933(purM)	ko00230(Purine metabolism)	Cytoplasmic	PF02769(AIR synthase related protein, C-terminal domain);PF00586(AIR synthase related protein, N-terminal domain)
A8HSC9	Putative glycosyltransferase	AZC_4168		35.851	352	tr|A8HSC9|A8HSC9_AZOC5	344	tr|A8HSC9|A8HSC9_AZOC5 Putative glycosyltransferase OS=Azorhizobium caulinodans (strain ATCC 43989 / DSM 5975 / JCM 20966 / NBRC 14845 / NCIMB 13405 / ORS 571) OX=438753 GN=AZC_4168 PE=4 SV=1	tr|A8HSC9|A8HSC9_AZOC5	344	344	K	LPGWDDTARTIAQALKQASRSPTP_______	123.96	104.43	TIAQALK(1)QASR	TIAQALK(100)QASR	7	2	0.36388	35116000	29875000		Quantified	GO:0016740(MF:transferase activity)			Cytoplasmic	PF00534(Glycosyl transferases group 1);PF13439(Glycosyltransferase Family 4)
A8HSF2	Acetolactate synthase large subunit	AZC_4176		62.507	583	tr|A8HSF2|A8HSF2_AZOC5	284	tr|A8HSF2|A8HSF2_AZOC5 Acetolactate synthase large subunit OS=Azorhizobium caulinodans (strain ATCC 43989 / DSM 5975 / JCM 20966 / NBRC 14845 / NCIMB 13405 / ORS 571) OX=438753 GN=AZC_4176 PE=3 SV=1	tr|A8HSF2|A8HSF2_AZOC5	284	284	K	DHPNYAGDVGIGPNPKLAKRVKEADVLILLG	76.417	76.417	GHLFPSDHPNYAGDVGIGPNPK(1)LAK	GHLFPSDHPNYAGDVGIGPNPK(76)LAK(-76)	22	3	-0.24674		11000000		Identified	GO:0003824(MF:catalytic activity);GO:0000287(MF:magnesium ion binding);GO:0030976(MF:thiamine pyrophosphate binding)	K01652(E2.2.1.6L)	ko00770(Pantothenate and CoA biosynthesis);ko00290(Valine, leucine and isoleucine biosynthesis);ko00650(Butanoate metabolism);ko00660(C5-Branched dibasic acid metabolism)	Cytoplasmic	PF00205(Thiamine pyrophosphate enzyme, central domain);PF02776(Thiamine pyrophosphate enzyme, N-terminal TPP binding domain);PF02775(Thiamine pyrophosphate enzyme, C-terminal TPP binding domain)
A8HSF5	Putative aldehyde dehydrogenase	AZC_4177		53.033	510	tr|A8HSF5|A8HSF5_AZOC5	232	tr|A8HSF5|A8HSF5_AZOC5 Putative aldehyde dehydrogenase OS=Azorhizobium caulinodans (strain ATCC 43989 / DSM 5975 / JCM 20966 / NBRC 14845 / NCIMB 13405 / ORS 571) OX=438753 GN=AZC_4177 PE=3 SV=1	tr|A8HSF5|A8HSF5_AZOC5	232	232	K	LLIGGKAVGEALVDDKRVPVVSATGSTAMGR	102.06	83	AVGEALVDDK(1)R	AVGEALVDDK(83)R	10	2	-1.267	10694000	9607000		Quantified	GO:0016620(MF:oxidoreductase activity, acting on the aldehyde or oxo group of donors, NAD or NADP as acceptor)	K00128(ALDH)	ko00010(Glycolysis / Gluconeogenesis);ko00053(Ascorbate and aldarate metabolism);ko00625(Chloroalkane and chloroalkene degradation);ko00340(Histidine metabolism);ko00903(Limonene and pinene degradation);ko00770(Pantothenate and CoA biosynthesis);ko00380(Tryptophan metabolism);ko00310(Lysine degradation);ko00280(Valine, leucine and isoleucine degradation);ko00410(beta-Alanine metabolism);ko00981(I…	Cytoplasmic	PF00171(Aldehyde dehydrogenase family)
A8HSG2	Uncharacterized protein	AZC_4179		10.457	98	tr|A8HSG2|A8HSG2_AZOC5	27	tr|A8HSG2|A8HSG2_AZOC5 Uncharacterized protein OS=Azorhizobium caulinodans (strain ATCC 43989 / DSM 5975 / JCM 20966 / NBRC 14845 / NCIMB 13405 / ORS 571) OX=438753 GN=AZC_4179 PE=4 SV=1	tr|A8HSG2|A8HSG2_AZOC5	27	27	K	RKGGSKRGFAAMDAEKQRAIARKGGESVPAE	105.4	105.4	GFAAMDAEK(1)QR	GFAAMDAEK(110)QR	9	2	-0.87111	12304000	8468300	6045900	Quantified				Extracellular;Periplasmic;Cytoplasmic	PF10685(Stress-induced bacterial acidophilic repeat motif)
A8HSG5	RNA polymerase sigma factor	AZC_4180		22.641	206	tr|A8HSG5|A8HSG5_AZOC5	75	tr|A8HSG5|A8HSG5_AZOC5 RNA polymerase sigma factor OS=Azorhizobium caulinodans (strain ATCC 43989 / DSM 5975 / JCM 20966 / NBRC 14845 / NCIMB 13405 / ORS 571) OX=438753 GN=AZC_4180 PE=3 SV=1	tr|A8HSG5|A8HSG5_AZOC5	75	75	K	DLVQETLLKALSNIDKFDPGTNLRAWLFTIL	180.24	158.25	ALSNIDK(1)FDPGTNLR	ALSNIDK(160)FDPGTNLR	7	2	-1.0107		18847000		Identified	GO:0006352(BP:DNA-templated transcription, initiation);GO:0003677(MF:DNA binding);GO:0003700(MF:DNA-binding transcription factor activity);GO:0016987(MF:sigma factor activity)			Cytoplasmic	PF04542(Sigma-70 region 2);PF08281(Sigma-70, region 4)
A8HSG5	RNA polymerase sigma factor	AZC_4180		22.641	206	tr|A8HSG5|A8HSG5_AZOC5	68	tr|A8HSG5|A8HSG5_AZOC5 RNA polymerase sigma factor OS=Azorhizobium caulinodans (strain ATCC 43989 / DSM 5975 / JCM 20966 / NBRC 14845 / NCIMB 13405 / ORS 571) OX=438753 GN=AZC_4180 PE=3 SV=1	tr|A8HSG5|A8HSG5_AZOC5	68	68	K	RNRTEADDLVQETLLKALSNIDKFDPGTNLR	150.69	112.58	TEADDLVQETLLK(1)ALSNIDK	TEADDLVQETLLK(110)ALSNIDK(-110)	13	3	-1.5642	168780000	113590000	129000000	Quantified	GO:0006352(BP:DNA-templated transcription, initiation);GO:0003677(MF:DNA binding);GO:0003700(MF:DNA-binding transcription factor activity);GO:0016987(MF:sigma factor activity)			Cytoplasmic	PF04542(Sigma-70 region 2);PF08281(Sigma-70, region 4)
A8HSI3	Malate dehydrogenase	mdh	FUNCTION: Catalyzes the reversible oxidation of malate to oxaloacetate. {ECO:0000256|HAMAP-Rule:MF_01517, ECO:0000256|SAAS:SAAS00755561}.	34.589	327	tr|A8HSI3|A8HSI3_AZOC5	202	tr|A8HSI3|A8HSI3_AZOC5 Malate dehydrogenase OS=Azorhizobium caulinodans (strain ATCC 43989 / DSM 5975 / JCM 20966 / NBRC 14845 / NCIMB 13405 / ORS 571) OX=438753 GN=mdh PE=3 SV=1	tr|A8HSI3|A8HSI3_AZOC5	202	202	K	NHSPTMFADYRFATVKGQPLPKLVNDEDWYR	96.331	78.06	FATVK(1)GQPLPK	FATVK(78)GQPLPK(-78)	5	2	-0.3041	171150000	158550000	178460000	Quantified	GO:0005975(BP:carbohydrate metabolic process);GO:0006108(BP:malate metabolic process);GO:0006099(BP:tricarboxylic acid cycle);GO:0030060(MF:L-malate dehydrogenase activity)	K00024(mdh)	ko00630(Glyoxylate and dicarboxylate metabolism);ko00720(Carbon fixation pathways in prokaryotes);ko00680(Methane metabolism);ko00020(Citrate cycle (TCA cycle));ko00620(Pyruvate metabolism);ko00270(Cysteine and methionine metabolism);ko00710(Carbon fixation in photosynthetic organisms)	Cytoplasmic	PF02866(lactate/malate dehydrogenase, alpha/beta C-terminal domain);PF00056(lactate/malate dehydrogenase, NAD binding domain)
A8HSI3	Malate dehydrogenase	mdh	FUNCTION: Catalyzes the reversible oxidation of malate to oxaloacetate. {ECO:0000256|HAMAP-Rule:MF_01517, ECO:0000256|SAAS:SAAS00755561}.	34.589	327	tr|A8HSI3|A8HSI3_AZOC5	226	tr|A8HSI3|A8HSI3_AZOC5 Malate dehydrogenase OS=Azorhizobium caulinodans (strain ATCC 43989 / DSM 5975 / JCM 20966 / NBRC 14845 / NCIMB 13405 / ORS 571) OX=438753 GN=mdh PE=3 SV=1	tr|A8HSI3|A8HSI3_AZOC5	226	226	K	NDEDWYRGTLIPTVGKRGAAIIEARGLSSAA	107.57	106.03	LVNDEDWYRGTLIPTVGK(1)R	LVNDEDWYRGTLIPTVGK(110)R	18	3	0.071574	101460000	67188000	66607000	Quantified	GO:0005975(BP:carbohydrate metabolic process);GO:0006108(BP:malate metabolic process);GO:0006099(BP:tricarboxylic acid cycle);GO:0030060(MF:L-malate dehydrogenase activity)	K00024(mdh)	ko00630(Glyoxylate and dicarboxylate metabolism);ko00720(Carbon fixation pathways in prokaryotes);ko00680(Methane metabolism);ko00020(Citrate cycle (TCA cycle));ko00620(Pyruvate metabolism);ko00270(Cysteine and methionine metabolism);ko00710(Carbon fixation in photosynthetic organisms)	Cytoplasmic	PF02866(lactate/malate dehydrogenase, alpha/beta C-terminal domain);PF00056(lactate/malate dehydrogenase, NAD binding domain)
A8HSI3	Malate dehydrogenase	mdh	FUNCTION: Catalyzes the reversible oxidation of malate to oxaloacetate. {ECO:0000256|HAMAP-Rule:MF_01517, ECO:0000256|SAAS:SAAS00755561}.	34.589	327	tr|A8HSI3|A8HSI3_AZOC5	171	tr|A8HSI3|A8HSI3_AZOC5 Malate dehydrogenase OS=Azorhizobium caulinodans (strain ATCC 43989 / DSM 5975 / JCM 20966 / NBRC 14845 / NCIMB 13405 / ORS 571) OX=438753 GN=mdh PE=3 SV=1	tr|A8HSI3|A8HSI3_AZOC5	171	171	K	MLRLDHNRALSQFAAKIGANSADIEKLVVWG	160.05	144.09	ALSQFAAK(1)IGANSADIEK	ALSQFAAK(140)IGANSADIEK(-140)	8	2	0.51444	61558000	53777000	55426000	Quantified	GO:0005975(BP:carbohydrate metabolic process);GO:0006108(BP:malate metabolic process);GO:0006099(BP:tricarboxylic acid cycle);GO:0030060(MF:L-malate dehydrogenase activity)	K00024(mdh)	ko00630(Glyoxylate and dicarboxylate metabolism);ko00720(Carbon fixation pathways in prokaryotes);ko00680(Methane metabolism);ko00020(Citrate cycle (TCA cycle));ko00620(Pyruvate metabolism);ko00270(Cysteine and methionine metabolism);ko00710(Carbon fixation in photosynthetic organisms)	Cytoplasmic	PF02866(lactate/malate dehydrogenase, alpha/beta C-terminal domain);PF00056(lactate/malate dehydrogenase, NAD binding domain)
A8HSI3	Malate dehydrogenase	mdh	FUNCTION: Catalyzes the reversible oxidation of malate to oxaloacetate. {ECO:0000256|HAMAP-Rule:MF_01517, ECO:0000256|SAAS:SAAS00755561}.	34.589	327	tr|A8HSI3|A8HSI3_AZOC5	143	tr|A8HSI3|A8HSI3_AZOC5 Malate dehydrogenase OS=Azorhizobium caulinodans (strain ATCC 43989 / DSM 5975 / JCM 20966 / NBRC 14845 / NCIMB 13405 / ORS 571) OX=438753 GN=mdh PE=3 SV=1	tr|A8HSI3|A8HSI3_AZOC5	143	143	K	LVVGNPANTNAYITAKSAPDLPAGNITAMLR	158.06	40.753	VLVVGNPANTNAYITAK(1)SAPDLPAGNITAMLR	VLVVGNPANTNAYITAK(41)SAPDLPAGNITAMLR	17	4	1.4477	428920000	391560000	313750000	Quantified	GO:0005975(BP:carbohydrate metabolic process);GO:0006108(BP:malate metabolic process);GO:0006099(BP:tricarboxylic acid cycle);GO:0030060(MF:L-malate dehydrogenase activity)	K00024(mdh)	ko00630(Glyoxylate and dicarboxylate metabolism);ko00720(Carbon fixation pathways in prokaryotes);ko00680(Methane metabolism);ko00020(Citrate cycle (TCA cycle));ko00620(Pyruvate metabolism);ko00270(Cysteine and methionine metabolism);ko00710(Carbon fixation in photosynthetic organisms)	Cytoplasmic	PF02866(lactate/malate dehydrogenase, alpha/beta C-terminal domain);PF00056(lactate/malate dehydrogenase, NAD binding domain)
A8HSI3	Malate dehydrogenase	mdh	FUNCTION: Catalyzes the reversible oxidation of malate to oxaloacetate. {ECO:0000256|HAMAP-Rule:MF_01517, ECO:0000256|SAAS:SAAS00755561}.	34.589	327	tr|A8HSI3|A8HSI3_AZOC5	80	tr|A8HSI3|A8HSI3_AZOC5 Malate dehydrogenase OS=Azorhizobium caulinodans (strain ATCC 43989 / DSM 5975 / JCM 20966 / NBRC 14845 / NCIMB 13405 / ORS 571) OX=438753 GN=mdh PE=3 SV=1	tr|A8HSI3|A8HSI3_AZOC5	80	80	K	LLAGVVITDDPKVAFKDVDAAFLVGARPRSK	149.44	149.44	VAFK(1)DVDAAFLVGARPR	VAFK(150)DVDAAFLVGARPR	4	3	-0.022517	323850000	317970000	382730000	Quantified	GO:0005975(BP:carbohydrate metabolic process);GO:0006108(BP:malate metabolic process);GO:0006099(BP:tricarboxylic acid cycle);GO:0030060(MF:L-malate dehydrogenase activity)	K00024(mdh)	ko00630(Glyoxylate and dicarboxylate metabolism);ko00720(Carbon fixation pathways in prokaryotes);ko00680(Methane metabolism);ko00020(Citrate cycle (TCA cycle));ko00620(Pyruvate metabolism);ko00270(Cysteine and methionine metabolism);ko00710(Carbon fixation in photosynthetic organisms)	Cytoplasmic	PF02866(lactate/malate dehydrogenase, alpha/beta C-terminal domain);PF00056(lactate/malate dehydrogenase, NAD binding domain)
A8HSI3	Malate dehydrogenase	mdh	FUNCTION: Catalyzes the reversible oxidation of malate to oxaloacetate. {ECO:0000256|HAMAP-Rule:MF_01517, ECO:0000256|SAAS:SAAS00755561}.	34.589	327	tr|A8HSI3|A8HSI3_AZOC5	181	tr|A8HSI3|A8HSI3_AZOC5 Malate dehydrogenase OS=Azorhizobium caulinodans (strain ATCC 43989 / DSM 5975 / JCM 20966 / NBRC 14845 / NCIMB 13405 / ORS 571) OX=438753 GN=mdh PE=3 SV=1	tr|A8HSI3|A8HSI3_AZOC5	181	181	K	SQFAAKIGANSADIEKLVVWGNHSPTMFADY	175.71	32.083	IGANSADIEK(1)LVVWGNHSPTMFADYR	IGANSADIEK(32)LVVWGNHSPTMFADYR	10	3	0.32033	351610000	322400000	268290000	Quantified	GO:0005975(BP:carbohydrate metabolic process);GO:0006108(BP:malate metabolic process);GO:0006099(BP:tricarboxylic acid cycle);GO:0030060(MF:L-malate dehydrogenase activity)	K00024(mdh)	ko00630(Glyoxylate and dicarboxylate metabolism);ko00720(Carbon fixation pathways in prokaryotes);ko00680(Methane metabolism);ko00020(Citrate cycle (TCA cycle));ko00620(Pyruvate metabolism);ko00270(Cysteine and methionine metabolism);ko00710(Carbon fixation in photosynthetic organisms)	Cytoplasmic	PF02866(lactate/malate dehydrogenase, alpha/beta C-terminal domain);PF00056(lactate/malate dehydrogenase, NAD binding domain)
A8HSI3	Malate dehydrogenase	mdh	FUNCTION: Catalyzes the reversible oxidation of malate to oxaloacetate. {ECO:0000256|HAMAP-Rule:MF_01517, ECO:0000256|SAAS:SAAS00755561}.	34.589	327	tr|A8HSI3|A8HSI3_AZOC5	122	tr|A8HSI3|A8HSI3_AZOC5 Malate dehydrogenase OS=Azorhizobium caulinodans (strain ATCC 43989 / DSM 5975 / JCM 20966 / NBRC 14845 / NCIMB 13405 / ORS 571) OX=438753 GN=mdh PE=3 SV=1	tr|A8HSI3|A8HSI3_AZOC5	122	122	K	AEIFKVQGAALNEVAKRDVKVLVVGNPANTN	181.53	47.039	VQGAALNEVAK(1)R	VQGAALNEVAK(47)R	11	3	-0.20855	910250000	801590000	708310000	Quantified	GO:0005975(BP:carbohydrate metabolic process);GO:0006108(BP:malate metabolic process);GO:0006099(BP:tricarboxylic acid cycle);GO:0030060(MF:L-malate dehydrogenase activity)	K00024(mdh)	ko00630(Glyoxylate and dicarboxylate metabolism);ko00720(Carbon fixation pathways in prokaryotes);ko00680(Methane metabolism);ko00020(Citrate cycle (TCA cycle));ko00620(Pyruvate metabolism);ko00270(Cysteine and methionine metabolism);ko00710(Carbon fixation in photosynthetic organisms)	Cytoplasmic	PF02866(lactate/malate dehydrogenase, alpha/beta C-terminal domain);PF00056(lactate/malate dehydrogenase, NAD binding domain)
A8HSM2	Uncharacterized protein	AZC_4197		34.643	322	tr|A8HSM2|A8HSM2_AZOC5	76	tr|A8HSM2|A8HSM2_AZOC5 Uncharacterized protein OS=Azorhizobium caulinodans (strain ATCC 43989 / DSM 5975 / JCM 20966 / NBRC 14845 / NCIMB 13405 / ORS 571) OX=438753 GN=AZC_4197 PE=4 SV=1	tr|A8HSM2|A8HSM2_AZOC5	76	76	K	VAAIAAAIKSGIPDQKLYKMDEQARADLKKR	60.019	48.423	SGIPDQK(1)LYK	SGIPDQK(48)LYK(-48)	7	2	-0.22341	69044000	72554000	41342000	Quantified				Periplasmic
A8HSN3	Chaperone protein ClpB	clpB	FUNCTION: Part of a stress-induced multi-chaperone system, it is involved in the recovery of the cell from heat-induced damage, in cooperation with DnaK, DnaJ and GrpE. {ECO:0000256|RuleBase:RU362034}.	96.711	879	tr|A8HSN3|A8HSN3_AZOC5	797	tr|A8HSN3|A8HSN3_AZOC5 Chaperone protein ClpB OS=Azorhizobium caulinodans (strain ATCC 43989 / DSM 5975 / JCM 20966 / NBRC 14845 / NCIMB 13405 / ORS 571) OX=438753 GN=clpB PE=3 SV=1	tr|A8HSN3|A8HSN3_AZOC5	797	797	K	DQMGGIVEIQLKRLAKLLEDRKITLDLTPEA	67.993	60.518	RLAK(1)LLEDR	RLAK(61)LLEDR	4	3	-0.23161	51419000	54790000	36722000	Quantified	GO:0019538(BP:protein metabolic process);GO:0042026(BP:protein refolding);GO:0009408(BP:response to heat);GO:0005737(CC:cytoplasm);GO:0005524(MF:ATP binding)			Cytoplasmic	PF07724(AAA domain (Cdc48 subfamily));PF10431(C-terminal, D2-small domain, of ClpB protein);PF02861(Clp amino terminal domain, pathogenicity island component);PF00004(ATPase family associated with various cellular activities (AAA))
A8HSN3	Chaperone protein ClpB	clpB	FUNCTION: Part of a stress-induced multi-chaperone system, it is involved in the recovery of the cell from heat-induced damage, in cooperation with DnaK, DnaJ and GrpE. {ECO:0000256|RuleBase:RU362034}.	96.711	879	tr|A8HSN3|A8HSN3_AZOC5	431	tr|A8HSN3|A8HSN3_AZOC5 Chaperone protein ClpB OS=Azorhizobium caulinodans (strain ATCC 43989 / DSM 5975 / JCM 20966 / NBRC 14845 / NCIMB 13405 / ORS 571) OX=438753 GN=clpB PE=3 SV=1	tr|A8HSN3|A8HSN3_AZOC5	431	431	K	LDRDIVRLKIEQEALKKETDVASQDRLKRLE	126.28	126.28	IEQEALK(1)K	IEQEALK(130)K(-130)	7	2	-0.19603	160130000	148650000	115200000	Quantified	GO:0019538(BP:protein metabolic process);GO:0042026(BP:protein refolding);GO:0009408(BP:response to heat);GO:0005737(CC:cytoplasm);GO:0005524(MF:ATP binding)			Cytoplasmic	PF07724(AAA domain (Cdc48 subfamily));PF10431(C-terminal, D2-small domain, of ClpB protein);PF02861(Clp amino terminal domain, pathogenicity island component);PF00004(ATPase family associated with various cellular activities (AAA))
A8HSN3	Chaperone protein ClpB	clpB	FUNCTION: Part of a stress-induced multi-chaperone system, it is involved in the recovery of the cell from heat-induced damage, in cooperation with DnaK, DnaJ and GrpE. {ECO:0000256|RuleBase:RU362034}.	96.711	879	tr|A8HSN3|A8HSN3_AZOC5	447	tr|A8HSN3|A8HSN3_AZOC5 Chaperone protein ClpB OS=Azorhizobium caulinodans (strain ATCC 43989 / DSM 5975 / JCM 20966 / NBRC 14845 / NCIMB 13405 / ORS 571) OX=438753 GN=clpB PE=3 SV=1	tr|A8HSN3|A8HSN3_AZOC5	447	447	K	KETDVASQDRLKRLEKELADLEEKSDVLTSK	122.69	74.769	RLEK(1)ELADLEEK	RLEK(75)ELADLEEK(-75)	4	3	-1.4584	110660000	124090000	116310000	Quantified	GO:0019538(BP:protein metabolic process);GO:0042026(BP:protein refolding);GO:0009408(BP:response to heat);GO:0005737(CC:cytoplasm);GO:0005524(MF:ATP binding)			Cytoplasmic	PF07724(AAA domain (Cdc48 subfamily));PF10431(C-terminal, D2-small domain, of ClpB protein);PF02861(Clp amino terminal domain, pathogenicity island component);PF00004(ATPase family associated with various cellular activities (AAA))
A8HSN3	Chaperone protein ClpB	clpB	FUNCTION: Part of a stress-induced multi-chaperone system, it is involved in the recovery of the cell from heat-induced damage, in cooperation with DnaK, DnaJ and GrpE. {ECO:0000256|RuleBase:RU362034}.	96.711	879	tr|A8HSN3|A8HSN3_AZOC5	793	tr|A8HSN3|A8HSN3_AZOC5 Chaperone protein ClpB OS=Azorhizobium caulinodans (strain ATCC 43989 / DSM 5975 / JCM 20966 / NBRC 14845 / NCIMB 13405 / ORS 571) OX=438753 GN=clpB PE=3 SV=1	tr|A8HSN3|A8HSN3_AZOC5	793	793	K	RLRKDQMGGIVEIQLKRLAKLLEDRKITLDL	96.64	96.64	DQMGGIVEIQLK(1)R	DQMGGIVEIQLK(97)R	12	2	-0.4916		30858000	32512000	Quantified	GO:0019538(BP:protein metabolic process);GO:0042026(BP:protein refolding);GO:0009408(BP:response to heat);GO:0005737(CC:cytoplasm);GO:0005524(MF:ATP binding)			Cytoplasmic	PF07724(AAA domain (Cdc48 subfamily));PF10431(C-terminal, D2-small domain, of ClpB protein);PF02861(Clp amino terminal domain, pathogenicity island component);PF00004(ATPase family associated with various cellular activities (AAA))
A8HSN3	Chaperone protein ClpB	clpB	FUNCTION: Part of a stress-induced multi-chaperone system, it is involved in the recovery of the cell from heat-induced damage, in cooperation with DnaK, DnaJ and GrpE. {ECO:0000256|RuleBase:RU362034}.	96.711	879	tr|A8HSN3|A8HSN3_AZOC5	177	tr|A8HSN3|A8HSN3_AZOC5 Chaperone protein ClpB OS=Azorhizobium caulinodans (strain ATCC 43989 / DSM 5975 / JCM 20966 / NBRC 14845 / NCIMB 13405 / ORS 571) OX=438753 GN=clpB PE=3 SV=1	tr|A8HSN3|A8HSN3_AZOC5	177	177	K	LKKYARDLTQAARDGKLDPVIGRDEEIRRTI	56.916	56.916	DGK(1)LDPVIGR	DGK(57)LDPVIGR	3	2	-0.02923	25738000	18247000		Quantified	GO:0019538(BP:protein metabolic process);GO:0042026(BP:protein refolding);GO:0009408(BP:response to heat);GO:0005737(CC:cytoplasm);GO:0005524(MF:ATP binding)			Cytoplasmic	PF07724(AAA domain (Cdc48 subfamily));PF10431(C-terminal, D2-small domain, of ClpB protein);PF02861(Clp amino terminal domain, pathogenicity island component);PF00004(ATPase family associated with various cellular activities (AAA))
A8HSN3	Chaperone protein ClpB	clpB	FUNCTION: Part of a stress-induced multi-chaperone system, it is involved in the recovery of the cell from heat-induced damage, in cooperation with DnaK, DnaJ and GrpE. {ECO:0000256|RuleBase:RU362034}.	96.711	879	tr|A8HSN3|A8HSN3_AZOC5	819	tr|A8HSN3|A8HSN3_AZOC5 Chaperone protein ClpB OS=Azorhizobium caulinodans (strain ATCC 43989 / DSM 5975 / JCM 20966 / NBRC 14845 / NCIMB 13405 / ORS 571) OX=438753 GN=clpB PE=3 SV=1	tr|A8HSN3|A8HSN3_AZOC5	819	819	K	ITLDLTPEARAFLADKGYDPAYGARPLKRTI	61.344	43.604	AFLADK(1)GYDPAYGAR	AFLADK(44)GYDPAYGAR	6	2	-3.1162	235120000	247350000	248730000	Quantified	GO:0019538(BP:protein metabolic process);GO:0042026(BP:protein refolding);GO:0009408(BP:response to heat);GO:0005737(CC:cytoplasm);GO:0005524(MF:ATP binding)			Cytoplasmic	PF07724(AAA domain (Cdc48 subfamily));PF10431(C-terminal, D2-small domain, of ClpB protein);PF02861(Clp amino terminal domain, pathogenicity island component);PF00004(ATPase family associated with various cellular activities (AAA))
A8HSN3	Chaperone protein ClpB	clpB	FUNCTION: Part of a stress-induced multi-chaperone system, it is involved in the recovery of the cell from heat-induced damage, in cooperation with DnaK, DnaJ and GrpE. {ECO:0000256|RuleBase:RU362034}.	96.711	879	tr|A8HSN3|A8HSN3_AZOC5	550	tr|A8HSN3|A8HSN3_AZOC5 Chaperone protein ClpB OS=Azorhizobium caulinodans (strain ATCC 43989 / DSM 5975 / JCM 20966 / NBRC 14845 / NCIMB 13405 / ORS 571) OX=438753 GN=clpB PE=3 SV=1	tr|A8HSN3|A8HSN3_AZOC5	550	550	K	HIAGVVSRWTGVPVDKMLEGERDKLLRMEQE	91.313	91.313	WTGVPVDK(1)MLEGER	WTGVPVDK(91)MLEGER	8	2	-0.63043	21235000			Identified	GO:0019538(BP:protein metabolic process);GO:0042026(BP:protein refolding);GO:0009408(BP:response to heat);GO:0005737(CC:cytoplasm);GO:0005524(MF:ATP binding)			Cytoplasmic	PF07724(AAA domain (Cdc48 subfamily));PF10431(C-terminal, D2-small domain, of ClpB protein);PF02861(Clp amino terminal domain, pathogenicity island component);PF00004(ATPase family associated with various cellular activities (AAA))
A8HSN3	Chaperone protein ClpB	clpB	FUNCTION: Part of a stress-induced multi-chaperone system, it is involved in the recovery of the cell from heat-induced damage, in cooperation with DnaK, DnaJ and GrpE. {ECO:0000256|RuleBase:RU362034}.	96.711	879	tr|A8HSN3|A8HSN3_AZOC5	455	tr|A8HSN3|A8HSN3_AZOC5 Chaperone protein ClpB OS=Azorhizobium caulinodans (strain ATCC 43989 / DSM 5975 / JCM 20966 / NBRC 14845 / NCIMB 13405 / ORS 571) OX=438753 GN=clpB PE=3 SV=1	tr|A8HSN3|A8HSN3_AZOC5	455	455	K	DRLKRLEKELADLEEKSDVLTSKWKAEKDKL	147.26	101.72	ELADLEEK(1)SDVLTSK	ELADLEEK(100)SDVLTSK(-100)	8	2	4.148	40108000	28687000	18334000	Quantified	GO:0019538(BP:protein metabolic process);GO:0042026(BP:protein refolding);GO:0009408(BP:response to heat);GO:0005737(CC:cytoplasm);GO:0005524(MF:ATP binding)			Cytoplasmic	PF07724(AAA domain (Cdc48 subfamily));PF10431(C-terminal, D2-small domain, of ClpB protein);PF02861(Clp amino terminal domain, pathogenicity island component);PF00004(ATPase family associated with various cellular activities (AAA))
A8HSN3	Chaperone protein ClpB	clpB	FUNCTION: Part of a stress-induced multi-chaperone system, it is involved in the recovery of the cell from heat-induced damage, in cooperation with DnaK, DnaJ and GrpE. {ECO:0000256|RuleBase:RU362034}.	96.711	879	tr|A8HSN3|A8HSN3_AZOC5	462	tr|A8HSN3|A8HSN3_AZOC5 Chaperone protein ClpB OS=Azorhizobium caulinodans (strain ATCC 43989 / DSM 5975 / JCM 20966 / NBRC 14845 / NCIMB 13405 / ORS 571) OX=438753 GN=clpB PE=3 SV=1	tr|A8HSN3|A8HSN3_AZOC5	462	462	K	KELADLEEKSDVLTSKWKAEKDKLGEATDVK	66.621	66.621	SDVLTSK(1)WK	SDVLTSK(67)WK(-67)	7	2	0.37774				Identified	GO:0019538(BP:protein metabolic process);GO:0042026(BP:protein refolding);GO:0009408(BP:response to heat);GO:0005737(CC:cytoplasm);GO:0005524(MF:ATP binding)			Cytoplasmic	PF07724(AAA domain (Cdc48 subfamily));PF10431(C-terminal, D2-small domain, of ClpB protein);PF02861(Clp amino terminal domain, pathogenicity island component);PF00004(ATPase family associated with various cellular activities (AAA))
A8HSN3	Chaperone protein ClpB	clpB	FUNCTION: Part of a stress-induced multi-chaperone system, it is involved in the recovery of the cell from heat-induced damage, in cooperation with DnaK, DnaJ and GrpE. {ECO:0000256|RuleBase:RU362034}.	96.711	879	tr|A8HSN3|A8HSN3_AZOC5	99	tr|A8HSN3|A8HSN3_AZOC5 Chaperone protein ClpB OS=Azorhizobium caulinodans (strain ATCC 43989 / DSM 5975 / JCM 20966 / NBRC 14845 / NCIMB 13405 / ORS 571) OX=438753 GN=clpB PE=3 SV=1	tr|A8HSN3|A8HSN3_AZOC5	99	99	K	SQGLARVFDAAEQAAKKAGDGYVTVERLLLA	106.2	42.788	VFDAAEQAAK(1)K	VFDAAEQAAK(43)K(-43)	10	3	1.1544	96322000	89717000	64769000	Quantified	GO:0019538(BP:protein metabolic process);GO:0042026(BP:protein refolding);GO:0009408(BP:response to heat);GO:0005737(CC:cytoplasm);GO:0005524(MF:ATP binding)			Cytoplasmic	PF07724(AAA domain (Cdc48 subfamily));PF10431(C-terminal, D2-small domain, of ClpB protein);PF02861(Clp amino terminal domain, pathogenicity island component);PF00004(ATPase family associated with various cellular activities (AAA))
A8HSN3	Chaperone protein ClpB	clpB	FUNCTION: Part of a stress-induced multi-chaperone system, it is involved in the recovery of the cell from heat-induced damage, in cooperation with DnaK, DnaJ and GrpE. {ECO:0000256|RuleBase:RU362034}.	96.711	879	tr|A8HSN3|A8HSN3_AZOC5	568	tr|A8HSN3|A8HSN3_AZOC5 Chaperone protein ClpB OS=Azorhizobium caulinodans (strain ATCC 43989 / DSM 5975 / JCM 20966 / NBRC 14845 / NCIMB 13405 / ORS 571) OX=438753 GN=clpB PE=3 SV=1	tr|A8HSN3|A8HSN3_AZOC5	568	568	K	EGERDKLLRMEQELAKRVIGQSEAVAAVSTA	153.78	106.36	MEQELAK(1)R	MEQELAK(110)R	7	2	-0.3688	57252000	39472000	41810000	Quantified	GO:0019538(BP:protein metabolic process);GO:0042026(BP:protein refolding);GO:0009408(BP:response to heat);GO:0005737(CC:cytoplasm);GO:0005524(MF:ATP binding)			Cytoplasmic	PF07724(AAA domain (Cdc48 subfamily));PF10431(C-terminal, D2-small domain, of ClpB protein);PF02861(Clp amino terminal domain, pathogenicity island component);PF00004(ATPase family associated with various cellular activities (AAA))
A8HSN3	Chaperone protein ClpB	clpB	FUNCTION: Part of a stress-induced multi-chaperone system, it is involved in the recovery of the cell from heat-induced damage, in cooperation with DnaK, DnaJ and GrpE. {ECO:0000256|RuleBase:RU362034}.	96.711	879	tr|A8HSN3|A8HSN3_AZOC5	477	tr|A8HSN3|A8HSN3_AZOC5 Chaperone protein ClpB OS=Azorhizobium caulinodans (strain ATCC 43989 / DSM 5975 / JCM 20966 / NBRC 14845 / NCIMB 13405 / ORS 571) OX=438753 GN=clpB PE=3 SV=1	tr|A8HSN3|A8HSN3_AZOC5	477	477	K	KWKAEKDKLGEATDVKAKLDQARADLAIAQR	78.516	66.962	LGEATDVK(1)AK	LGEATDVK(67)AK(-67)	8	2	0.6729	14269000	13314000	13080000	Quantified	GO:0019538(BP:protein metabolic process);GO:0042026(BP:protein refolding);GO:0009408(BP:response to heat);GO:0005737(CC:cytoplasm);GO:0005524(MF:ATP binding)			Cytoplasmic	PF07724(AAA domain (Cdc48 subfamily));PF10431(C-terminal, D2-small domain, of ClpB protein);PF02861(Clp amino terminal domain, pathogenicity island component);PF00004(ATPase family associated with various cellular activities (AAA))
A8HSN3	Chaperone protein ClpB	clpB	FUNCTION: Part of a stress-induced multi-chaperone system, it is involved in the recovery of the cell from heat-induced damage, in cooperation with DnaK, DnaJ and GrpE. {ECO:0000256|RuleBase:RU362034}.	96.711	879	tr|A8HSN3|A8HSN3_AZOC5	640	tr|A8HSN3|A8HSN3_AZOC5 Chaperone protein ClpB OS=Azorhizobium caulinodans (strain ATCC 43989 / DSM 5975 / JCM 20966 / NBRC 14845 / NCIMB 13405 / ORS 571) OX=438753 GN=clpB PE=3 SV=1	tr|A8HSN3|A8HSN3_AZOC5	640	640	K	DETAMVRLDMSEYMEKHSVSRLIGAPPGYVG	128.96	98.694	LDMSEYMEK(1)HSVSR	LDMSEYMEK(99)HSVSR	9	3	3.1406	46943000	42529000	31028000	Quantified	GO:0019538(BP:protein metabolic process);GO:0042026(BP:protein refolding);GO:0009408(BP:response to heat);GO:0005737(CC:cytoplasm);GO:0005524(MF:ATP binding)			Cytoplasmic	PF07724(AAA domain (Cdc48 subfamily));PF10431(C-terminal, D2-small domain, of ClpB protein);PF02861(Clp amino terminal domain, pathogenicity island component);PF00004(ATPase family associated with various cellular activities (AAA))
A8HSN3	Chaperone protein ClpB	clpB	FUNCTION: Part of a stress-induced multi-chaperone system, it is involved in the recovery of the cell from heat-induced damage, in cooperation with DnaK, DnaJ and GrpE. {ECO:0000256|RuleBase:RU362034}.	96.711	879	tr|A8HSN3|A8HSN3_AZOC5	512	tr|A8HSN3|A8HSN3_AZOC5 Chaperone protein ClpB OS=Azorhizobium caulinodans (strain ATCC 43989 / DSM 5975 / JCM 20966 / NBRC 14845 / NCIMB 13405 / ORS 571) OX=438753 GN=clpB PE=3 SV=1	tr|A8HSN3|A8HSN3_AZOC5	512	512	K	QKAGELTYAVIPGLEKRLAELEASGQSGEMV	102.05	102.05	AGELTYAVIPGLEK(1)R	AGELTYAVIPGLEK(100)R	14	2	0.41337	90072000	66487000	48872000	Quantified	GO:0019538(BP:protein metabolic process);GO:0042026(BP:protein refolding);GO:0009408(BP:response to heat);GO:0005737(CC:cytoplasm);GO:0005524(MF:ATP binding)			Cytoplasmic	PF07724(AAA domain (Cdc48 subfamily));PF10431(C-terminal, D2-small domain, of ClpB protein);PF02861(Clp amino terminal domain, pathogenicity island component);PF00004(ATPase family associated with various cellular activities (AAA))
A8HSN3	Chaperone protein ClpB	clpB	FUNCTION: Part of a stress-induced multi-chaperone system, it is involved in the recovery of the cell from heat-induced damage, in cooperation with DnaK, DnaJ and GrpE. {ECO:0000256|RuleBase:RU362034}.	96.711	879	tr|A8HSN3|A8HSN3_AZOC5	119	tr|A8HSN3|A8HSN3_AZOC5 Chaperone protein ClpB OS=Azorhizobium caulinodans (strain ATCC 43989 / DSM 5975 / JCM 20966 / NBRC 14845 / NCIMB 13405 / ORS 571) OX=438753 GN=clpB PE=3 SV=1	tr|A8HSN3|A8HSN3_AZOC5	119	119	K	GYVTVERLLLALTIEKETEAGKILARGGVTP	60.49	60.49	LLLALTIEK(1)ETEAGK	LLLALTIEK(60)ETEAGK(-60)	9	2	1.0837		27340000	11267000	Quantified	GO:0019538(BP:protein metabolic process);GO:0042026(BP:protein refolding);GO:0009408(BP:response to heat);GO:0005737(CC:cytoplasm);GO:0005524(MF:ATP binding)			Cytoplasmic	PF07724(AAA domain (Cdc48 subfamily));PF10431(C-terminal, D2-small domain, of ClpB protein);PF02861(Clp amino terminal domain, pathogenicity island component);PF00004(ATPase family associated with various cellular activities (AAA))
A8HSN3	Chaperone protein ClpB	clpB	FUNCTION: Part of a stress-induced multi-chaperone system, it is involved in the recovery of the cell from heat-induced damage, in cooperation with DnaK, DnaJ and GrpE. {ECO:0000256|RuleBase:RU362034}.	96.711	879	tr|A8HSN3|A8HSN3_AZOC5	326	tr|A8HSN3|A8HSN3_AZOC5 Chaperone protein ClpB OS=Azorhizobium caulinodans (strain ATCC 43989 / DSM 5975 / JCM 20966 / NBRC 14845 / NCIMB 13405 / ORS 571) OX=438753 GN=clpB PE=3 SV=1	tr|A8HSN3|A8HSN3_AZOC5	326	326	K	CVGATTLDEYRKHVEKDAALARRFQPVFVSE	59.35	40.616	HVEK(1)DAALAR	HVEK(41)DAALAR	4	3	2.5764	102440000	99305000	79852000	Quantified	GO:0019538(BP:protein metabolic process);GO:0042026(BP:protein refolding);GO:0009408(BP:response to heat);GO:0005737(CC:cytoplasm);GO:0005524(MF:ATP binding)			Cytoplasmic	PF07724(AAA domain (Cdc48 subfamily));PF10431(C-terminal, D2-small domain, of ClpB protein);PF02861(Clp amino terminal domain, pathogenicity island component);PF00004(ATPase family associated with various cellular activities (AAA))
A8HSN3	Chaperone protein ClpB	clpB	FUNCTION: Part of a stress-induced multi-chaperone system, it is involved in the recovery of the cell from heat-induced damage, in cooperation with DnaK, DnaJ and GrpE. {ECO:0000256|RuleBase:RU362034}.	96.711	879	tr|A8HSN3|A8HSN3_AZOC5	357	tr|A8HSN3|A8HSN3_AZOC5 Chaperone protein ClpB OS=Azorhizobium caulinodans (strain ATCC 43989 / DSM 5975 / JCM 20966 / NBRC 14845 / NCIMB 13405 / ORS 571) OX=438753 GN=clpB PE=3 SV=1	tr|A8HSN3|A8HSN3_AZOC5	357	357	K	PTVEDTVSILRGLKEKYELHHGVRITDSALV	43.297	43.297	EK(1)YELHHGVR	EK(43)YELHHGVR	2	3	-0.63107	34308000	18294000	14513000	Quantified	GO:0019538(BP:protein metabolic process);GO:0042026(BP:protein refolding);GO:0009408(BP:response to heat);GO:0005737(CC:cytoplasm);GO:0005524(MF:ATP binding)			Cytoplasmic	PF07724(AAA domain (Cdc48 subfamily));PF10431(C-terminal, D2-small domain, of ClpB protein);PF02861(Clp amino terminal domain, pathogenicity island component);PF00004(ATPase family associated with various cellular activities (AAA))
A8HSN3	Chaperone protein ClpB	clpB	FUNCTION: Part of a stress-induced multi-chaperone system, it is involved in the recovery of the cell from heat-induced damage, in cooperation with DnaK, DnaJ and GrpE. {ECO:0000256|RuleBase:RU362034}.	96.711	879	tr|A8HSN3|A8HSN3_AZOC5	836	tr|A8HSN3|A8HSN3_AZOC5 Chaperone protein ClpB OS=Azorhizobium caulinodans (strain ATCC 43989 / DSM 5975 / JCM 20966 / NBRC 14845 / NCIMB 13405 / ORS 571) OX=438753 GN=clpB PE=3 SV=1	tr|A8HSN3|A8HSN3_AZOC5	836	836	K	YDPAYGARPLKRTIQKLVQDPLAQQILSGEV	106.12	106.12	TIQK(1)LVQDPLAQQILSGEVLDGSR	TIQK(110)LVQDPLAQQILSGEVLDGSR	4	3	0.72001	147420000		91528000	Quantified	GO:0019538(BP:protein metabolic process);GO:0042026(BP:protein refolding);GO:0009408(BP:response to heat);GO:0005737(CC:cytoplasm);GO:0005524(MF:ATP binding)			Cytoplasmic	PF07724(AAA domain (Cdc48 subfamily));PF10431(C-terminal, D2-small domain, of ClpB protein);PF02861(Clp amino terminal domain, pathogenicity island component);PF00004(ATPase family associated with various cellular activities (AAA))
A8HSN3	Chaperone protein ClpB	clpB	FUNCTION: Part of a stress-induced multi-chaperone system, it is involved in the recovery of the cell from heat-induced damage, in cooperation with DnaK, DnaJ and GrpE. {ECO:0000256|RuleBase:RU362034}.	96.711	879	tr|A8HSN3|A8HSN3_AZOC5	163	tr|A8HSN3|A8HSN3_AZOC5 Chaperone protein ClpB OS=Azorhizobium caulinodans (strain ATCC 43989 / DSM 5975 / JCM 20966 / NBRC 14845 / NCIMB 13405 / ORS 571) OX=438753 GN=clpB PE=3 SV=1	tr|A8HSN3|A8HSN3_AZOC5	163	163	K	RTADTATAENAYDALKKYARDLTQAARDGKL	115.29	109.79	TADTATAENAYDALK(1)K	TADTATAENAYDALK(110)K(-110)	15	3	0.74595	61421000	60887000	49993000	Quantified	GO:0019538(BP:protein metabolic process);GO:0042026(BP:protein refolding);GO:0009408(BP:response to heat);GO:0005737(CC:cytoplasm);GO:0005524(MF:ATP binding)			Cytoplasmic	PF07724(AAA domain (Cdc48 subfamily));PF10431(C-terminal, D2-small domain, of ClpB protein);PF02861(Clp amino terminal domain, pathogenicity island component);PF00004(ATPase family associated with various cellular activities (AAA))
A8HSP7	DNA repair protein	radC		25.836	234	tr|A8HSP7|A8HSP7_AZOC5	132	tr|A8HSP7|A8HSP7_AZOC5 DNA repair protein OS=Azorhizobium caulinodans (strain ATCC 43989 / DSM 5975 / JCM 20966 / NBRC 14845 / NCIMB 13405 / ORS 571) OX=438753 GN=radC PE=3 SV=1	tr|A8HSP7|A8HSP7_AZOC5	132	132	K	SAVLDYCRSAMAFADKEQVRVLFLDKRNQLI	94.616	82.171	SAMAFADK(1)EQVR	SAMAFADK(82)EQVR	8	2	0.83797	9163300			Identified	GO:0046872(MF:metal ion binding);GO:0008237(MF:metallopeptidase activity)			Cytoplasmic	PF04002(RadC-like JAB domain)
A8HSQ8	Putative glycerate dehydrogenase	AZC_4207		34.761	328	tr|A8HSQ8|A8HSQ8_AZOC5	251	tr|A8HSQ8|A8HSQ8_AZOC5 Putative glycerate dehydrogenase OS=Azorhizobium caulinodans (strain ATCC 43989 / DSM 5975 / JCM 20966 / NBRC 14845 / NCIMB 13405 / ORS 571) OX=438753 GN=AZC_4207 PE=3 SV=1	tr|A8HSQ8|A8HSQ8_AZOC5	251	251	K	VNVARGTVVDETALLKALQDKTIAAAGLDVF	83.455	83.455	GTVVDETALLK(1)ALQDK	GTVVDETALLK(83)ALQDK(-83)	11	2	0.55693	118630000	81469000		Quantified	GO:0051287(MF:NAD binding);GO:0016616(MF:oxidoreductase activity, acting on the CH-OH group of donors, NAD or NADP as acceptor)			Cytoplasmic	PF00389(D-isomer specific 2-hydroxyacid dehydrogenase, catalytic domain);PF02826(D-isomer specific 2-hydroxyacid dehydrogenase, NAD binding domain)
A8HSQ8	Putative glycerate dehydrogenase	AZC_4207		34.761	328	tr|A8HSQ8|A8HSQ8_AZOC5	192	tr|A8HSQ8|A8HSQ8_AZOC5 Putative glycerate dehydrogenase OS=Azorhizobium caulinodans (strain ATCC 43989 / DSM 5975 / JCM 20966 / NBRC 14845 / NCIMB 13405 / ORS 571) OX=438753 GN=AZC_4207 PE=3 SV=1	tr|A8HSQ8|A8HSQ8_AZOC5	192	192	K	PIVYHTRRPQADVPYKHYDNLVAMARDVDTL	120.31	42.501	RPQADVPYK(1)HYDNLVAMAR	RPQADVPYK(43)HYDNLVAMAR	9	4	-0.03554	90510000	84734000	102500000	Quantified	GO:0051287(MF:NAD binding);GO:0016616(MF:oxidoreductase activity, acting on the CH-OH group of donors, NAD or NADP as acceptor)			Cytoplasmic	PF00389(D-isomer specific 2-hydroxyacid dehydrogenase, catalytic domain);PF02826(D-isomer specific 2-hydroxyacid dehydrogenase, NAD binding domain)
A8HSQ8	Putative glycerate dehydrogenase	AZC_4207		34.761	328	tr|A8HSQ8|A8HSQ8_AZOC5	34	tr|A8HSQ8|A8HSQ8_AZOC5 Putative glycerate dehydrogenase OS=Azorhizobium caulinodans (strain ATCC 43989 / DSM 5975 / JCM 20966 / NBRC 14845 / NCIMB 13405 / ORS 571) OX=438753 GN=AZC_4207 PE=3 SV=1	tr|A8HSQ8|A8HSQ8_AZOC5	34	34	K	TGPIMETVVERQLAEKFTVLGPEGLDAVIAS	78.45	78.45	QLAEK(1)FTVLGPEGLDAVIASEAGEIR	QLAEK(78)FTVLGPEGLDAVIASEAGEIR	5	3	0.13402	73416000	69590000	49557000	Quantified	GO:0051287(MF:NAD binding);GO:0016616(MF:oxidoreductase activity, acting on the CH-OH group of donors, NAD or NADP as acceptor)			Cytoplasmic	PF00389(D-isomer specific 2-hydroxyacid dehydrogenase, catalytic domain);PF02826(D-isomer specific 2-hydroxyacid dehydrogenase, NAD binding domain)
A8HSQ8	Putative glycerate dehydrogenase	AZC_4207		34.761	328	tr|A8HSQ8|A8HSQ8_AZOC5	141	tr|A8HSQ8|A8HSQ8_AZOC5 Putative glycerate dehydrogenase OS=Azorhizobium caulinodans (strain ATCC 43989 / DSM 5975 / JCM 20966 / NBRC 14845 / NCIMB 13405 / ORS 571) OX=438753 GN=AZC_4207 PE=3 SV=1	tr|A8HSQ8|A8HSQ8_AZOC5	141	141	K	ELPQADRYVRAGGWLKGAFPLSATLRDRKVG	96.059	81.431	AGGWLK(1)GAFPLSATLR	AGGWLK(81)GAFPLSATLR	6	2	1.3866	133880000	97788000	68321000	Quantified	GO:0051287(MF:NAD binding);GO:0016616(MF:oxidoreductase activity, acting on the CH-OH group of donors, NAD or NADP as acceptor)			Cytoplasmic	PF00389(D-isomer specific 2-hydroxyacid dehydrogenase, catalytic domain);PF02826(D-isomer specific 2-hydroxyacid dehydrogenase, NAD binding domain)
A8HSR1	ABC transporter ATP-binding protein	AZC_4208		38.612	353	tr|A8HSR1|A8HSR1_AZOC5	112	tr|A8HSR1|A8HSR1_AZOC5 ABC transporter ATP-binding protein OS=Azorhizobium caulinodans (strain ATCC 43989 / DSM 5975 / JCM 20966 / NBRC 14845 / NCIMB 13405 / ORS 571) OX=438753 GN=AZC_4208 PE=3 SV=1	tr|A8HSR1|A8HSR1_AZOC5	112	112	K	GFSLKLRNAPQEEVSKRVNRAAEILGLSHLL	89.08	76.17	NAPQEEVSK(1)R	NAPQEEVSK(76)R	9	2	0.0027357	64641000	67837000	61365000	Quantified	GO:0005524(MF:ATP binding);GO:0016887(MF:ATPase activity)	K10112(msmX)	ko02010(ABC transporters)	Cytoplasmic	PF00005(ABC transporter);PF08402(TOBE domain)
A8HSR6	Twin-arginine translocation pathway signal	AZC_4209		47.476	437	tr|A8HSR6|A8HSR6_AZOC5	41	tr|A8HSR6|A8HSR6_AZOC5 Twin-arginine translocation pathway signal OS=Azorhizobium caulinodans (strain ATCC 43989 / DSM 5975 / JCM 20966 / NBRC 14845 / NCIMB 13405 / ORS 571) OX=438753 GN=AZC_4209 PE=3 SV=1	tr|A8HSR6|A8HSR6_AZOC5	41	41	K	GTPSFAQALPKFEPEKGASLRVLRWSPFVKA	70.028	70.028	FEPEK(1)GASLR	FEPEK(70)GASLR	5	2	0.75365	43828000	50946000	35735000	Quantified				Periplasmic	PF13416(Bacterial extracellular solute-binding protein)
A8HSR6	Twin-arginine translocation pathway signal	AZC_4209		47.476	437	tr|A8HSR6|A8HSR6_AZOC5	364	tr|A8HSR6|A8HSR6_AZOC5 Twin-arginine translocation pathway signal OS=Azorhizobium caulinodans (strain ATCC 43989 / DSM 5975 / JCM 20966 / NBRC 14845 / NCIMB 13405 / ORS 571) OX=438753 GN=AZC_4209 PE=3 SV=1	tr|A8HSR6|A8HSR6_AZOC5	364	364	K	EGSSAYCCQTLKAFAKNPVWTSNPINAPYGK	124.21	102.36	AFAK(1)NPVWTSNPINAPYGK	AFAK(100)NPVWTSNPINAPYGK(-100)	4	3	-1.6174	58245000	55614000		Quantified				Periplasmic	PF13416(Bacterial extracellular solute-binding protein)
A8HST0	Anti-sigma factor antagonist	AZC_4213		10.791	100	tr|A8HST0|A8HST0_AZOC5	31	tr|A8HST0|A8HST0_AZOC5 Anti-sigma factor antagonist OS=Azorhizobium caulinodans (strain ATCC 43989 / DSM 5975 / JCM 20966 / NBRC 14845 / NCIMB 13405 / ORS 571) OX=438753 GN=AZC_4213 PE=3 SV=1	tr|A8HST0|A8HST0_AZOC5	31	31	K	VSGRLDTLNAKPFEGKLLEAVKASNGAIIVD	59.177	54.486	PFEGK(1)LLEAVK	PFEGK(54)LLEAVK(-54)	5	2	0.4074	14484000			Identified	GO:0043856(MF:anti-sigma factor antagonist activity)			Cytoplasmic	PF01740(STAS domain)
A8HSW9	Nitrogen regulatory protein P-II	glnK		12.123	112	tr|A8HSW9|A8HSW9_AZOC5	34	tr|A8HSW9|A8HSW9_AZOC5 Nitrogen regulatory protein P-II OS=Azorhizobium caulinodans (strain ATCC 43989 / DSM 5975 / JCM 20966 / NBRC 14845 / NCIMB 13405 / ORS 571) OX=438753 GN=glnK PE=3 SV=1	tr|A8HSW9|A8HSW9_AZOC5	34	34	K	ALTGIGVHGLTVTEVKGYGRQKGHTEIYRGA	156.67	78.413	DALTGIGVHGLTVTEVK(1)GYGR	DALTGIGVHGLTVTEVK(78)GYGR	17	3	0.40201	132070000	102260000	136180000	Quantified	GO:0006808(BP:regulation of nitrogen utilization);GO:0030234(MF:enzyme regulator activity)			Cytoplasmic	PF00543(Nitrogen regulatory protein P-II)
A8HSY9	Histidine--tRNA ligase	hisS		54.087	502	tr|A8HSY9|A8HSY9_AZOC5	205	tr|A8HSY9|A8HSY9_AZOC5 Histidine--tRNA ligase OS=Azorhizobium caulinodans (strain ATCC 43989 / DSM 5975 / JCM 20966 / NBRC 14845 / NCIMB 13405 / ORS 571) OX=438753 GN=hisS PE=3 SV=1	tr|A8HSY9|A8HSY9_AZOC5	205	205	K	AGRRLTVLRAIDKLDKIGPAGVRDLLGAGRW	86.67	75.043	LDK(1)IGPAGVR	LDK(75)IGPAGVR	3	2	-0.49869	107750000	92570000	87876000	Quantified	GO:0006427(BP:histidyl-tRNA aminoacylation);GO:0005737(CC:cytoplasm);GO:0005524(MF:ATP binding);GO:0004821(MF:histidine-tRNA ligase activity)	K01892(HARS)	ko00970(Aminoacyl-tRNA biosynthesis)	Cytoplasmic	PF03129(Anticodon binding domain);PF13393(Histidyl-tRNA synthetase)
A8HSY9	Histidine--tRNA ligase	hisS		54.087	502	tr|A8HSY9|A8HSY9_AZOC5	202	tr|A8HSY9|A8HSY9_AZOC5 Histidine--tRNA ligase OS=Azorhizobium caulinodans (strain ATCC 43989 / DSM 5975 / JCM 20966 / NBRC 14845 / NCIMB 13405 / ORS 571) OX=438753 GN=hisS PE=3 SV=1	tr|A8HSY9|A8HSY9_AZOC5	202	202	K	AENAGRRLTVLRAIDKLDKIGPAGVRDLLGA	95.541	60.682	AIDK(1)LDK	AIDK(61)LDK(-61)	4	2	0.059722	268380000	249120000	162910000	Quantified	GO:0006427(BP:histidyl-tRNA aminoacylation);GO:0005737(CC:cytoplasm);GO:0005524(MF:ATP binding);GO:0004821(MF:histidine-tRNA ligase activity)	K01892(HARS)	ko00970(Aminoacyl-tRNA biosynthesis)	Cytoplasmic	PF03129(Anticodon binding domain);PF13393(Histidyl-tRNA synthetase)
A8HSY9	Histidine--tRNA ligase	hisS		54.087	502	tr|A8HSY9|A8HSY9_AZOC5	119	tr|A8HSY9|A8HSY9_AZOC5 Histidine--tRNA ligase OS=Azorhizobium caulinodans (strain ATCC 43989 / DSM 5975 / JCM 20966 / NBRC 14845 / NCIMB 13405 / ORS 571) OX=438753 GN=hisS PE=3 SV=1	tr|A8HSY9|A8HSY9_AZOC5	119	119	K	KPYRSYRNGYVFRNEKPGPGRFRQFMQFDAD	122.13	121.99	NEK(1)PGPGR	NEK(120)PGPGR	3	2	0.49379	525470000	525290000	329810000	Quantified	GO:0006427(BP:histidyl-tRNA aminoacylation);GO:0005737(CC:cytoplasm);GO:0005524(MF:ATP binding);GO:0004821(MF:histidine-tRNA ligase activity)	K01892(HARS)	ko00970(Aminoacyl-tRNA biosynthesis)	Cytoplasmic	PF03129(Anticodon binding domain);PF13393(Histidyl-tRNA synthetase)
A8HSY9	Histidine--tRNA ligase	hisS		54.087	502	tr|A8HSY9|A8HSY9_AZOC5	449	tr|A8HSY9|A8HSY9_AZOC5 Histidine--tRNA ligase OS=Azorhizobium caulinodans (strain ATCC 43989 / DSM 5975 / JCM 20966 / NBRC 14845 / NCIMB 13405 / ORS 571) OX=438753 GN=hisS PE=3 SV=1	tr|A8HSY9|A8HSY9_AZOC5	449	449	K	IIQGSNEKDAGEVQIKDLVEGARIAADIADH	39.394	39.394	DAGEVQIK(1)DLVEGAR	DAGEVQIK(39)DLVEGAR	8	2	-3.4527	26435000			Identified	GO:0006427(BP:histidyl-tRNA aminoacylation);GO:0005737(CC:cytoplasm);GO:0005524(MF:ATP binding);GO:0004821(MF:histidine-tRNA ligase activity)	K01892(HARS)	ko00970(Aminoacyl-tRNA biosynthesis)	Cytoplasmic	PF03129(Anticodon binding domain);PF13393(Histidyl-tRNA synthetase)
A8HSY9	Histidine--tRNA ligase	hisS		54.087	502	tr|A8HSY9|A8HSY9_AZOC5	423	tr|A8HSY9|A8HSY9_AZOC5 Histidine--tRNA ligase OS=Azorhizobium caulinodans (strain ATCC 43989 / DSM 5975 / JCM 20966 / NBRC 14845 / NCIMB 13405 / ORS 571) OX=438753 GN=hisS PE=3 SV=1	tr|A8HSY9|A8HSY9_AZOC5	423	423	K	RAEMYLGGSGMKAQMKYADKRNAPAVIIQGS	148.62	50.607	AQMK(1)YADK	AQMK(51)YADK(-51)	4	2	-1.6604	2329700000	1921200000	1503100000	Quantified	GO:0006427(BP:histidyl-tRNA aminoacylation);GO:0005737(CC:cytoplasm);GO:0005524(MF:ATP binding);GO:0004821(MF:histidine-tRNA ligase activity)	K01892(HARS)	ko00970(Aminoacyl-tRNA biosynthesis)	Cytoplasmic	PF03129(Anticodon binding domain);PF13393(Histidyl-tRNA synthetase)
A8HSZ2	MOSC domain-containing protein	AZC_4235		30.405	284	tr|A8HSZ2|A8HSZ2_AZOC5	237	tr|A8HSZ2|A8HSZ2_AZOC5 MOSC domain-containing protein OS=Azorhizobium caulinodans (strain ATCC 43989 / DSM 5975 / JCM 20966 / NBRC 14845 / NCIMB 13405 / ORS 571) OX=438753 GN=AZC_4235 PE=4 SV=1	tr|A8HSZ2|A8HSZ2_AZOC5	237	237	K	TSVNPDTAARDLNVVKGLVKAYGHTDCGIYA	76.827	76.827	DLNVVK(1)GLVK	DLNVVK(77)GLVK(-77)	6	2	0.22271	123150000	101420000	96985000	Quantified	GO:0003824(MF:catalytic activity);GO:0030151(MF:molybdenum ion binding);GO:0030170(MF:pyridoxal phosphate binding)			Cytoplasmic	PF03473(MOSC domain);PF03476(MOSC N-terminal beta barrel domain)
A8HSZ2	MOSC domain-containing protein	AZC_4235		30.405	284	tr|A8HSZ2|A8HSZ2_AZOC5	253	tr|A8HSZ2|A8HSZ2_AZOC5 MOSC domain-containing protein OS=Azorhizobium caulinodans (strain ATCC 43989 / DSM 5975 / JCM 20966 / NBRC 14845 / NCIMB 13405 / ORS 571) OX=438753 GN=AZC_4235 PE=4 SV=1	tr|A8HSZ2|A8HSZ2_AZOC5	253	253	K	GLVKAYGHTDCGIYAKVLTGGRIAPGDAIHL	61.102	53.278	AYGHTDCGIYAK(1)VLTGGR	AYGHTDCGIYAK(53)VLTGGR	12	3	-0.0729	95717000	72471000	93640000	Quantified	GO:0003824(MF:catalytic activity);GO:0030151(MF:molybdenum ion binding);GO:0030170(MF:pyridoxal phosphate binding)			Cytoplasmic	PF03473(MOSC domain);PF03476(MOSC N-terminal beta barrel domain)
A8HSZ2	MOSC domain-containing protein	AZC_4235		30.405	284	tr|A8HSZ2|A8HSZ2_AZOC5	241	tr|A8HSZ2|A8HSZ2_AZOC5 MOSC domain-containing protein OS=Azorhizobium caulinodans (strain ATCC 43989 / DSM 5975 / JCM 20966 / NBRC 14845 / NCIMB 13405 / ORS 571) OX=438753 GN=AZC_4235 PE=4 SV=1	tr|A8HSZ2|A8HSZ2_AZOC5	241	241	K	PDTAARDLNVVKGLVKAYGHTDCGIYAKVLT	95.654	35.329	GLVK(1)AYGHTDCGIYAK	GLVK(35)AYGHTDCGIYAK(-35)	4	3	-0.56666	16536000	12500000	19136000	Quantified	GO:0003824(MF:catalytic activity);GO:0030151(MF:molybdenum ion binding);GO:0030170(MF:pyridoxal phosphate binding)			Cytoplasmic	PF03473(MOSC domain);PF03476(MOSC N-terminal beta barrel domain)
A8HT03	Isoleucine--tRNA ligase	ileS	FUNCTION: Catalyzes the attachment of isoleucine to tRNA(Ile). As IleRS can inadvertently accommodate and process structurally similar amino acids such as valine, to avoid such errors it has two additional distinct tRNA(Ile)-dependent editing activities. One activity is designated as 'pretransfer' editing and involves the hydrolysis of activated Val-AMP. The other activity is designated 'posttran…	113.41	1016	tr|A8HT03|A8HT03_AZOC5	452	tr|A8HT03|A8HT03_AZOC5 Isoleucine--tRNA ligase OS=Azorhizobium caulinodans (strain ATCC 43989 / DSM 5975 / JCM 20966 / NBRC 14845 / NCIMB 13405 / ORS 571) OX=438753 GN=ileS PE=3 SV=1	tr|A8HT03|A8HT03_AZOC5	452	452	K	DALVAAGNLLARGRLKHQYPHSWRSKKPVIF	94.767	81.625	LK(1)HQYPHSWR	LK(82)HQYPHSWR	2	3	-0.21883	98605000	103370000	86941000	Quantified	GO:0006428(BP:isoleucyl-tRNA aminoacylation);GO:0005737(CC:cytoplasm);GO:0002161(MF:aminoacyl-tRNA editing activity);GO:0005524(MF:ATP binding);GO:0004822(MF:isoleucine-tRNA ligase activity);GO:0000049(MF:tRNA binding)	K01870(IARS)	ko00970(Aminoacyl-tRNA biosynthesis)	Cytoplasmic	PF08264(Anticodon-binding domain of tRNA);PF00133(tRNA synthetases class I (I, L, M and V))
A8HT03	Isoleucine--tRNA ligase	ileS	FUNCTION: Catalyzes the attachment of isoleucine to tRNA(Ile). As IleRS can inadvertently accommodate and process structurally similar amino acids such as valine, to avoid such errors it has two additional distinct tRNA(Ile)-dependent editing activities. One activity is designated as 'pretransfer' editing and involves the hydrolysis of activated Val-AMP. The other activity is designated 'posttran…	113.41	1016	tr|A8HT03|A8HT03_AZOC5	463	tr|A8HT03|A8HT03_AZOC5 Isoleucine--tRNA ligase OS=Azorhizobium caulinodans (strain ATCC 43989 / DSM 5975 / JCM 20966 / NBRC 14845 / NCIMB 13405 / ORS 571) OX=438753 GN=ileS PE=3 SV=1	tr|A8HT03|A8HT03_AZOC5	463	463	K	RGRLKHQYPHSWRSKKPVIFRNTPQWFIAMD	73.573	73.573	SK(0.242)K(0.758)PVIFR	SK(-4.9)K(4.9)PVIFR	3	3	-0.21062	15543000		9564900	Quantified	GO:0006428(BP:isoleucyl-tRNA aminoacylation);GO:0005737(CC:cytoplasm);GO:0002161(MF:aminoacyl-tRNA editing activity);GO:0005524(MF:ATP binding);GO:0004822(MF:isoleucine-tRNA ligase activity);GO:0000049(MF:tRNA binding)	K01870(IARS)	ko00970(Aminoacyl-tRNA biosynthesis)	Cytoplasmic	PF08264(Anticodon-binding domain of tRNA);PF00133(tRNA synthetases class I (I, L, M and V))
A8HT03	Isoleucine--tRNA ligase	ileS	FUNCTION: Catalyzes the attachment of isoleucine to tRNA(Ile). As IleRS can inadvertently accommodate and process structurally similar amino acids such as valine, to avoid such errors it has two additional distinct tRNA(Ile)-dependent editing activities. One activity is designated as 'pretransfer' editing and involves the hydrolysis of activated Val-AMP. The other activity is designated 'posttran…	113.41	1016	tr|A8HT03|A8HT03_AZOC5	428	tr|A8HT03|A8HT03_AZOC5 Isoleucine--tRNA ligase OS=Azorhizobium caulinodans (strain ATCC 43989 / DSM 5975 / JCM 20966 / NBRC 14845 / NCIMB 13405 / ORS 571) OX=438753 GN=ileS PE=3 SV=1	tr|A8HT03|A8HT03_AZOC5	428	428	K	APGFEGKRVITEKGEKGDANQAVIDALVAAG	297.45	172.69	GEK(1)GDANQAVIDALVAAGNLLAR	GEK(170)GDANQAVIDALVAAGNLLAR	3	3	-0.3933	110070000	122070000	138840000	Quantified	GO:0006428(BP:isoleucyl-tRNA aminoacylation);GO:0005737(CC:cytoplasm);GO:0002161(MF:aminoacyl-tRNA editing activity);GO:0005524(MF:ATP binding);GO:0004822(MF:isoleucine-tRNA ligase activity);GO:0000049(MF:tRNA binding)	K01870(IARS)	ko00970(Aminoacyl-tRNA biosynthesis)	Cytoplasmic	PF08264(Anticodon-binding domain of tRNA);PF00133(tRNA synthetases class I (I, L, M and V))
A8HT03	Isoleucine--tRNA ligase	ileS	FUNCTION: Catalyzes the attachment of isoleucine to tRNA(Ile). As IleRS can inadvertently accommodate and process structurally similar amino acids such as valine, to avoid such errors it has two additional distinct tRNA(Ile)-dependent editing activities. One activity is designated as 'pretransfer' editing and involves the hydrolysis of activated Val-AMP. The other activity is designated 'posttran…	113.41	1016	tr|A8HT03|A8HT03_AZOC5	425	tr|A8HT03|A8HT03_AZOC5 Isoleucine--tRNA ligase OS=Azorhizobium caulinodans (strain ATCC 43989 / DSM 5975 / JCM 20966 / NBRC 14845 / NCIMB 13405 / ORS 571) OX=438753 GN=ileS PE=3 SV=1	tr|A8HT03|A8HT03_AZOC5	425	425	K	TVQAPGFEGKRVITEKGEKGDANQAVIDALV	86.794	86.794	VITEK(1)GEK	VITEK(87)GEK(-87)	5	2	0.1732	586120000	573450000	432100000	Quantified	GO:0006428(BP:isoleucyl-tRNA aminoacylation);GO:0005737(CC:cytoplasm);GO:0002161(MF:aminoacyl-tRNA editing activity);GO:0005524(MF:ATP binding);GO:0004822(MF:isoleucine-tRNA ligase activity);GO:0000049(MF:tRNA binding)	K01870(IARS)	ko00970(Aminoacyl-tRNA biosynthesis)	Cytoplasmic	PF08264(Anticodon-binding domain of tRNA);PF00133(tRNA synthetases class I (I, L, M and V))
A8HT03	Isoleucine--tRNA ligase	ileS	FUNCTION: Catalyzes the attachment of isoleucine to tRNA(Ile). As IleRS can inadvertently accommodate and process structurally similar amino acids such as valine, to avoid such errors it has two additional distinct tRNA(Ile)-dependent editing activities. One activity is designated as 'pretransfer' editing and involves the hydrolysis of activated Val-AMP. The other activity is designated 'posttran…	113.41	1016	tr|A8HT03|A8HT03_AZOC5	306	tr|A8HT03|A8HT03_AZOC5 Isoleucine--tRNA ligase OS=Azorhizobium caulinodans (strain ATCC 43989 / DSM 5975 / JCM 20966 / NBRC 14845 / NCIMB 13405 / ORS 571) OX=438753 GN=ileS PE=3 SV=1	tr|A8HT03|A8HT03_AZOC5	306	306	K	ADNWAKVGDKLILADKLAEEVFKSARVAAFK	82.171	82.171	LILADK(1)LAEEVFK	LILADK(82)LAEEVFK(-82)	6	2	2.1043	33767000	38736000		Quantified	GO:0006428(BP:isoleucyl-tRNA aminoacylation);GO:0005737(CC:cytoplasm);GO:0002161(MF:aminoacyl-tRNA editing activity);GO:0005524(MF:ATP binding);GO:0004822(MF:isoleucine-tRNA ligase activity);GO:0000049(MF:tRNA binding)	K01870(IARS)	ko00970(Aminoacyl-tRNA biosynthesis)	Cytoplasmic	PF08264(Anticodon-binding domain of tRNA);PF00133(tRNA synthetases class I (I, L, M and V))
A8HT03	Isoleucine--tRNA ligase	ileS	FUNCTION: Catalyzes the attachment of isoleucine to tRNA(Ile). As IleRS can inadvertently accommodate and process structurally similar amino acids such as valine, to avoid such errors it has two additional distinct tRNA(Ile)-dependent editing activities. One activity is designated as 'pretransfer' editing and involves the hydrolysis of activated Val-AMP. The other activity is designated 'posttran…	113.41	1016	tr|A8HT03|A8HT03_AZOC5	729	tr|A8HT03|A8HT03_AZOC5 Isoleucine--tRNA ligase OS=Azorhizobium caulinodans (strain ATCC 43989 / DSM 5975 / JCM 20966 / NBRC 14845 / NCIMB 13405 / ORS 571) OX=438753 GN=ileS PE=3 SV=1	tr|A8HT03|A8HT03_AZOC5	729	729	K	ASDYSDDLRIGPEILKTTADTYRKLRNTIRW	123.95	123.95	IGPEILK(1)TTADTYR	IGPEILK(120)TTADTYR	7	2	5.7027	21692000	20709000	34056000	Quantified	GO:0006428(BP:isoleucyl-tRNA aminoacylation);GO:0005737(CC:cytoplasm);GO:0002161(MF:aminoacyl-tRNA editing activity);GO:0005524(MF:ATP binding);GO:0004822(MF:isoleucine-tRNA ligase activity);GO:0000049(MF:tRNA binding)	K01870(IARS)	ko00970(Aminoacyl-tRNA biosynthesis)	Cytoplasmic	PF08264(Anticodon-binding domain of tRNA);PF00133(tRNA synthetases class I (I, L, M and V))
A8HT03	Isoleucine--tRNA ligase	ileS	FUNCTION: Catalyzes the attachment of isoleucine to tRNA(Ile). As IleRS can inadvertently accommodate and process structurally similar amino acids such as valine, to avoid such errors it has two additional distinct tRNA(Ile)-dependent editing activities. One activity is designated as 'pretransfer' editing and involves the hydrolysis of activated Val-AMP. The other activity is designated 'posttran…	113.41	1016	tr|A8HT03|A8HT03_AZOC5	313	tr|A8HT03|A8HT03_AZOC5 Isoleucine--tRNA ligase OS=Azorhizobium caulinodans (strain ATCC 43989 / DSM 5975 / JCM 20966 / NBRC 14845 / NCIMB 13405 / ORS 571) OX=438753 GN=ileS PE=3 SV=1	tr|A8HT03|A8HT03_AZOC5	313	313	K	GDKLILADKLAEEVFKSARVAAFKRLDAVPA	134.25	134.25	LAEEVFK(1)SAR	LAEEVFK(130)SAR	7	2	0.17962	327750000	350300000	302790000	Quantified	GO:0006428(BP:isoleucyl-tRNA aminoacylation);GO:0005737(CC:cytoplasm);GO:0002161(MF:aminoacyl-tRNA editing activity);GO:0005524(MF:ATP binding);GO:0004822(MF:isoleucine-tRNA ligase activity);GO:0000049(MF:tRNA binding)	K01870(IARS)	ko00970(Aminoacyl-tRNA biosynthesis)	Cytoplasmic	PF08264(Anticodon-binding domain of tRNA);PF00133(tRNA synthetases class I (I, L, M and V))
A8HT11	Putative protease	AZC_4242		51.686	474	tr|A8HT11|A8HT11_AZOC5	437	tr|A8HT11|A8HT11_AZOC5 Putative protease OS=Azorhizobium caulinodans (strain ATCC 43989 / DSM 5975 / JCM 20966 / NBRC 14845 / NCIMB 13405 / ORS 571) OX=438753 GN=AZC_4242 PE=3 SV=1	tr|A8HT11|A8HT11_AZOC5	437	437	K	NAWPDAVKGVTAEEVKAAAARYLVLRRAVTG	87.568	87.568	GVTAEEVK(1)AAAAR	GVTAEEVK(88)AAAAR	8	2	4.8305				Identified	GO:0046872(MF:metal ion binding);GO:0004222(MF:metalloendopeptidase activity)			Periplasmic	PF00675(Insulinase (Peptidase family M16));PF05193(Peptidase M16 inactive domain)
A8HT11	Putative protease	AZC_4242		51.686	474	tr|A8HT11|A8HT11_AZOC5	206	tr|A8HT11|A8HT11_AZOC5 Putative protease OS=Azorhizobium caulinodans (strain ATCC 43989 / DSM 5975 / JCM 20966 / NBRC 14845 / NCIMB 13405 / ORS 571) OX=438753 GN=AZC_4242 PE=3 SV=1	tr|A8HT11|A8HT11_AZOC5	206	206	K	NHPYQHPIIGWEHEIKQLNREDALAFYRRYY	53.073	53.073	LGEAMQAATYVNHPYQHPIIGWEHEIK(1)QLNR	LGEAMQAATYVNHPYQHPIIGWEHEIK(53)QLNR	27	5	0.034455	63823000	58173000	56824000	Quantified	GO:0046872(MF:metal ion binding);GO:0004222(MF:metalloendopeptidase activity)			Periplasmic	PF00675(Insulinase (Peptidase family M16));PF05193(Peptidase M16 inactive domain)
A8HT21	Glycine cleavage system T protein	AZC_4245		40.658	387	tr|A8HT21|A8HT21_AZOC5	12	tr|A8HT21|A8HT21_AZOC5 Glycine cleavage system T protein OS=Azorhizobium caulinodans (strain ATCC 43989 / DSM 5975 / JCM 20966 / NBRC 14845 / NCIMB 13405 / ORS 571) OX=438753 GN=AZC_4245 PE=3 SV=1	tr|A8HT21|A8HT21_AZOC5	12	12	K	____MSHADDTSPLLKTPLHAAHAALGAKLV	37.209	37.209	SHADDTSPLLK(1)TPLHAAHAALGAK	SHADDTSPLLK(37)TPLHAAHAALGAK(-37)	11	4	0.76315		44646000	33433000	Quantified	GO:0006546(BP:glycine catabolic process);GO:0004047(MF:aminomethyltransferase activity);GO:0008483(MF:transaminase activity)	K00605(gcvT)	ko00260(Glycine, serine and threonine metabolism);ko00630(Glyoxylate and dicarboxylate metabolism);ko00670(One carbon pool by folate)	Cytoplasmic	PF01571(Aminomethyltransferase folate-binding domain);PF08669(Glycine cleavage T-protein C-terminal barrel domain)
A8HT26	Uncharacterized protein	AZC_4247		17.164	157	tr|A8HT26|A8HT26_AZOC5	102	tr|A8HT26|A8HT26_AZOC5 Uncharacterized protein OS=Azorhizobium caulinodans (strain ATCC 43989 / DSM 5975 / JCM 20966 / NBRC 14845 / NCIMB 13405 / ORS 571) OX=438753 GN=AZC_4247 PE=4 SV=1	tr|A8HT26|A8HT26_AZOC5	102	102	K	YTDAAVGEMAPNDKGKLFLARITLNPAVAFS	81.864	68.485	GK(1)LFLAR	GK(68)LFLAR	2	2	0.95388	15117000	11420000	10034000	Quantified				Cytoplasmic	PF02566(OsmC-like protein)
A8HT26	Uncharacterized protein	AZC_4247		17.164	157	tr|A8HT26|A8HT26_AZOC5	120	tr|A8HT26|A8HT26_AZOC5 Uncharacterized protein OS=Azorhizobium caulinodans (strain ATCC 43989 / DSM 5975 / JCM 20966 / NBRC 14845 / NCIMB 13405 / ORS 571) OX=438753 GN=AZC_4247 PE=4 SV=1	tr|A8HT26|A8HT26_AZOC5	120	120	K	LARITLNPAVAFSGDKTPTAEEVEALHHRAH	84.674	83.312	ITLNPAVAFSGDK(1)TPTAEEVEALHHR	ITLNPAVAFSGDK(83)TPTAEEVEALHHR	13	4	0.40427	107790000	89848000	74002000	Quantified				Cytoplasmic	PF02566(OsmC-like protein)
A8HT29	Probable glycine dehydrogenase (decarboxylating) subunit 1	gcvPA	FUNCTION: The glycine cleavage system catalyzes the degradation of glycine. The P protein binds the alpha-amino group of glycine through its pyridoxal phosphate cofactor; CO(2) is released and the remaining methylamine moiety is then transferred to the lipoamide cofactor of the H protein. {ECO:0000255|HAMAP-Rule:MF_00712}.	47.277	447	sp|A8HT29|GCSPA_AZOC5	397	sp|A8HT29|GCSPA_AZOC5 Probable glycine dehydrogenase (decarboxylating) subunit 1 OS=Azorhizobium caulinodans (strain ATCC 43989 / DSM 5975 / JCM 20966 / NBRC 14845 / NCIMB 13405 / ORS 571) OX=438753 GN=gcvPA PE=3 SV=1	sp|A8HT29|GCSPA_AZOC5	397	397	K	EFTLRVPGKAVDVIEKLAAKGVLGGVPYARL	87.149	79.974	AVDVIEK(1)LAAK	AVDVIEK(80)LAAK(-80)	7	2	-0.060736	20922000	28607000	17825000	Quantified	GO:0019464(BP:glycine decarboxylation via glycine cleavage system);GO:0009116(BP:nucleoside metabolic process);GO:0004375(MF:glycine dehydrogenase (decarboxylating) activity)	K00282(gcvPA)	ko00630(Glyoxylate and dicarboxylate metabolism);ko00260(Glycine, serine and threonine metabolism)	Cytoplasmic	PF02347(Glycine cleavage system P-protein)
A8HT29	Probable glycine dehydrogenase (decarboxylating) subunit 1	gcvPA	FUNCTION: The glycine cleavage system catalyzes the degradation of glycine. The P protein binds the alpha-amino group of glycine through its pyridoxal phosphate cofactor; CO(2) is released and the remaining methylamine moiety is then transferred to the lipoamide cofactor of the H protein. {ECO:0000255|HAMAP-Rule:MF_00712}.	47.277	447	sp|A8HT29|GCSPA_AZOC5	302	sp|A8HT29|GCSPA_AZOC5 Probable glycine dehydrogenase (decarboxylating) subunit 1 OS=Azorhizobium caulinodans (strain ATCC 43989 / DSM 5975 / JCM 20966 / NBRC 14845 / NCIMB 13405 / ORS 571) OX=438753 GN=gcvPA PE=3 SV=1	sp|A8HT29|GCSPA_AZOC5	302	302	K	QMPGRLAGETVDASGKRGFVLTLSTREQHIR	81.865	73.499	LAGETVDASGK(1)R	LAGETVDASGK(73)R	11	2	-0.11324	5934900	5728500	4881200	Quantified	GO:0019464(BP:glycine decarboxylation via glycine cleavage system);GO:0009116(BP:nucleoside metabolic process);GO:0004375(MF:glycine dehydrogenase (decarboxylating) activity)	K00282(gcvPA)	ko00630(Glyoxylate and dicarboxylate metabolism);ko00260(Glycine, serine and threonine metabolism)	Cytoplasmic	PF02347(Glycine cleavage system P-protein)
A8HT29	Probable glycine dehydrogenase (decarboxylating) subunit 1	gcvPA	FUNCTION: The glycine cleavage system catalyzes the degradation of glycine. The P protein binds the alpha-amino group of glycine through its pyridoxal phosphate cofactor; CO(2) is released and the remaining methylamine moiety is then transferred to the lipoamide cofactor of the H protein. {ECO:0000255|HAMAP-Rule:MF_00712}.	47.277	447	sp|A8HT29|GCSPA_AZOC5	365	sp|A8HT29|GCSPA_AZOC5 Probable glycine dehydrogenase (decarboxylating) subunit 1 OS=Azorhizobium caulinodans (strain ATCC 43989 / DSM 5975 / JCM 20966 / NBRC 14845 / NCIMB 13405 / ORS 571) OX=438753 GN=gcvPA PE=3 SV=1	sp|A8HT29|GCSPA_AZOC5	365	365	K	KLARLNHANACKLADKLAAVPGVQVLNSAFF	52.329	52.329	LADK(1)LAAVPGVQVLNSAFFNEFTLR	LADK(52)LAAVPGVQVLNSAFFNEFTLR	4	3	0.14749	20552000		35258000	Quantified	GO:0019464(BP:glycine decarboxylation via glycine cleavage system);GO:0009116(BP:nucleoside metabolic process);GO:0004375(MF:glycine dehydrogenase (decarboxylating) activity)	K00282(gcvPA)	ko00630(Glyoxylate and dicarboxylate metabolism);ko00260(Glycine, serine and threonine metabolism)	Cytoplasmic	PF02347(Glycine cleavage system P-protein)
A8HT31	Glycine dehydrogenase (aminomethyl-transferring)	AZC_4249		55.113	521	tr|A8HT31|A8HT31_AZOC5	182	tr|A8HT31|A8HT31_AZOC5 Glycine dehydrogenase (aminomethyl-transferring) OS=Azorhizobium caulinodans (strain ATCC 43989 / DSM 5975 / JCM 20966 / NBRC 14845 / NCIMB 13405 / ORS 571) OX=438753 GN=AZC_4249 PE=4 SV=1	tr|A8HT31|A8HT31_AZOC5	182	182	K	CGMMAIKAAHIANGQKRHIVLVPESAHGTNP	89.296	89.296	AAHIANGQK(1)R	AAHIANGQK(89)R	9	2	-5.832	84530000	115890000	106020000	Quantified	GO:0006546(BP:glycine catabolic process);GO:0004375(MF:glycine dehydrogenase (decarboxylating) activity)	K00283(gcvPB)	ko00260(Glycine, serine and threonine metabolism);ko00630(Glyoxylate and dicarboxylate metabolism)	Cytoplasmic	PF00266(Aminotransferase class-V)
A8HT42	RNA polymerase sigma factor RpoH	rpoH	FUNCTION: Sigma factors are initiation factors that promote the attachment of RNA polymerase to specific initiation sites and are then released. This sigma factor is involved in regulation of expression of heat shock genes. {ECO:0000256|HAMAP-Rule:MF_00961}.	34.129	300	tr|A8HT42|A8HT42_AZOC5	134	tr|A8HT42|A8HT42_AZOC5 RNA polymerase sigma factor RpoH OS=Azorhizobium caulinodans (strain ATCC 43989 / DSM 5975 / JCM 20966 / NBRC 14845 / NCIMB 13405 / ORS 571) OX=438753 GN=rpoH PE=3 SV=1	tr|A8HT42|A8HT42_AZOC5	134	134	K	RSWSLVKMGTTAAQKKLFFNLRKAKSQISAL	29.013	29.013	MGTTAAQK(1)K(1)LFFNLR	MGTTAAQK(29)K(29)LFFNLR	9	4	2.475		17493000		Identified	GO:0009408(BP:response to heat);GO:0001123(BP:transcription initiation from bacterial-type RNA polymerase promoter);GO:0005737(CC:cytoplasm);GO:0003677(MF:DNA binding);GO:0003700(MF:DNA-binding transcription factor activity);GO:0016987(MF:sigma factor activity)			Cytoplasmic	PF04542(Sigma-70 region 2);PF00140(Sigma-70 factor, region 1.2);PF04545(Sigma-70, region 4)
A8HT42	RNA polymerase sigma factor RpoH	rpoH	FUNCTION: Sigma factors are initiation factors that promote the attachment of RNA polymerase to specific initiation sites and are then released. This sigma factor is involved in regulation of expression of heat shock genes. {ECO:0000256|HAMAP-Rule:MF_00961}.	34.129	300	tr|A8HT42|A8HT42_AZOC5	133	tr|A8HT42|A8HT42_AZOC5 RNA polymerase sigma factor RpoH OS=Azorhizobium caulinodans (strain ATCC 43989 / DSM 5975 / JCM 20966 / NBRC 14845 / NCIMB 13405 / ORS 571) OX=438753 GN=rpoH PE=3 SV=1	tr|A8HT42|A8HT42_AZOC5	133	133	K	LRSWSLVKMGTTAAQKKLFFNLRKAKSQISA	29.013	29.013	MGTTAAQK(1)K(1)LFFNLR	MGTTAAQK(29)K(29)LFFNLR	8	4	2.475		17493000		Identified	GO:0009408(BP:response to heat);GO:0001123(BP:transcription initiation from bacterial-type RNA polymerase promoter);GO:0005737(CC:cytoplasm);GO:0003677(MF:DNA binding);GO:0003700(MF:DNA-binding transcription factor activity);GO:0016987(MF:sigma factor activity)			Cytoplasmic	PF04542(Sigma-70 region 2);PF00140(Sigma-70 factor, region 1.2);PF04545(Sigma-70, region 4)
A8HT54	Thioredoxin	AZC_4257		31.898	304	tr|A8HT54|A8HT54_AZOC5	63	tr|A8HT54|A8HT54_AZOC5 Thioredoxin OS=Azorhizobium caulinodans (strain ATCC 43989 / DSM 5975 / JCM 20966 / NBRC 14845 / NCIMB 13405 / ORS 571) OX=438753 GN=AZC_4257 PE=3 SV=1	tr|A8HT54|A8HT54_AZOC5	63	63	K	APWCGPCKTLGPVIEKAVRSKKGKVLLAKMN	109.66	75.294	TLGPVIEK(1)AVR	TLGPVIEK(75)AVR	8	2	-0.22088	85773000	79222000	53484000	Quantified	GO:0045454(BP:cell redox homeostasis);GO:0006662(BP:glycerol ether metabolic process);GO:0005623(CC:cell);GO:0015035(MF:protein disulfide oxidoreductase activity)			Cytoplasmic	PF14559(Tetratricopeptide repeat);PF14561(Tetratricopeptide repeat);PF00085(Thioredoxin)
A8HT54	Thioredoxin	AZC_4257		31.898	304	tr|A8HT54|A8HT54_AZOC5	263	tr|A8HT54|A8HT54_AZOC5 Thioredoxin OS=Azorhizobium caulinodans (strain ATCC 43989 / DSM 5975 / JCM 20966 / NBRC 14845 / NCIMB 13405 / ORS 571) OX=438753 GN=AZC_4257 PE=3 SV=1	tr|A8HT54|A8HT54_AZOC5	263	263	K	GGKREDALVHLLEIVKRDRSWNEDGARKQLV	118.37	91.62	EDALVHLLEIVK(1)R	EDALVHLLEIVK(92)R	12	3	0.46151	150900000	118660000	108330000	Quantified	GO:0045454(BP:cell redox homeostasis);GO:0006662(BP:glycerol ether metabolic process);GO:0005623(CC:cell);GO:0015035(MF:protein disulfide oxidoreductase activity)			Cytoplasmic	PF14559(Tetratricopeptide repeat);PF14561(Tetratricopeptide repeat);PF00085(Thioredoxin)
A8HT58	Chromosome partition protein Smc	smc	FUNCTION: Required for chromosome condensation and partitioning. {ECO:0000256|HAMAP-Rule:MF_01894}.	125.46	1150	tr|A8HT58|A8HT58_AZOC5	836	tr|A8HT58|A8HT58_AZOC5 Chromosome partition protein Smc OS=Azorhizobium caulinodans (strain ATCC 43989 / DSM 5975 / JCM 20966 / NBRC 14845 / NCIMB 13405 / ORS 571) OX=438753 GN=smc PE=3 SV=1	tr|A8HT58|A8HT58_AZOC5	836	836	K	EMPAQFLFQRRTLLGKIEAADEARRAAADKL	93.839	84.289	TLLGK(1)IEAADEAR	TLLGK(84)IEAADEAR	5	2	1.0046	19176000		17222000	Quantified	GO:0030261(BP:chromosome condensation);GO:0006260(BP:DNA replication);GO:0007062(BP:sister chromatid cohesion);GO:0005694(CC:chromosome);GO:0005737(CC:cytoplasm);GO:0005524(MF:ATP binding);GO:0003677(MF:DNA binding)			Cytoplasmic	PF02463(RecF/RecN/SMC N terminal domain)
A8HT58	Chromosome partition protein Smc	smc	FUNCTION: Required for chromosome condensation and partitioning. {ECO:0000256|HAMAP-Rule:MF_01894}.	125.46	1150	tr|A8HT58|A8HT58_AZOC5	156	tr|A8HT58|A8HT58_AZOC5 Chromosome partition protein Smc OS=Azorhizobium caulinodans (strain ATCC 43989 / DSM 5975 / JCM 20966 / NBRC 14845 / NCIMB 13405 / ORS 571) OX=438753 GN=smc PE=3 SV=1	tr|A8HT58|A8HT58_AZOC5	156	156	K	PALVRQGQIGEIVGAKPAARRRILEEAAGVA	78.548	78.548	QGQIGEIVGAK(1)PAAR	QGQIGEIVGAK(79)PAAR	11	2	-0.40603				Identified	GO:0030261(BP:chromosome condensation);GO:0006260(BP:DNA replication);GO:0007062(BP:sister chromatid cohesion);GO:0005694(CC:chromosome);GO:0005737(CC:cytoplasm);GO:0005524(MF:ATP binding);GO:0003677(MF:DNA binding)			Cytoplasmic	PF02463(RecF/RecN/SMC N terminal domain)
A8HT70	ATP synthase subunit b 2	atpF2	FUNCTION: F(1)F(0) ATP synthase produces ATP from ADP in the presence of a proton or sodium gradient. F-type ATPases consist of two structural domains, F(1) containing the extramembraneous catalytic core and F(0) containing the membrane proton channel, linked together by a central stalk and a peripheral stalk. During catalysis, ATP synthesis in the catalytic domain of F(1) is coupled via a rotary…	20.443	196	sp|A8HT70|ATPF2_AZOC5	101	sp|A8HT70|ATPF2_AZOC5 ATP synthase subunit b 2 OS=Azorhizobium caulinodans (strain ATCC 43989 / DSM 5975 / JCM 20966 / NBRC 14845 / NCIMB 13405 / ORS 571) OX=438753 GN=atpF2 PE=3 SV=2	sp|A8HT70|ATPF2_AZOC5	101	101	K	RLRQAESEAAQAAYEKALTEARGKANAIAGE	264.31	118.73	QAESEAAQAAYEK(1)ALTEAR	QAESEAAQAAYEK(120)ALTEAR	13	2	-0.078959	898020000	697340000	648450000	Quantified	GO:0015986(BP:ATP synthesis coupled proton transport);GO:0016021(CC:integral component of membrane);GO:0005886(CC:plasma membrane);GO:0045263(CC:proton-transporting ATP synthase complex, coupling factor F(o));GO:0046933(MF:proton-transporting ATP synthase activity, rotational mechanism)	K02109(ATPF0B)	ko00195(Photosynthesis);ko00190(Oxidative phosphorylation)	Cytoplasmic	PF00430(ATP synthase B/B' CF(0))
A8HT70	ATP synthase subunit b 2	atpF2	FUNCTION: F(1)F(0) ATP synthase produces ATP from ADP in the presence of a proton or sodium gradient. F-type ATPases consist of two structural domains, F(1) containing the extramembraneous catalytic core and F(0) containing the membrane proton channel, linked together by a central stalk and a peripheral stalk. During catalysis, ATP synthesis in the catalytic domain of F(1) is coupled via a rotary…	20.443	196	sp|A8HT70|ATPF2_AZOC5	139	sp|A8HT70|ATPF2_AZOC5 ATP synthase subunit b 2 OS=Azorhizobium caulinodans (strain ATCC 43989 / DSM 5975 / JCM 20966 / NBRC 14845 / NCIMB 13405 / ORS 571) OX=438753 GN=atpF2 PE=3 SV=2	sp|A8HT70|ATPF2_AZOC5	139	139	K	ETDANRKSLEENLNAKLADAERRIASTKATA	122.46	41.912	SLEENLNAK(1)LADAERR	SLEENLNAK(42)LADAERR	9	3	1.1975	171690000	157140000	144910000	Quantified	GO:0015986(BP:ATP synthesis coupled proton transport);GO:0016021(CC:integral component of membrane);GO:0005886(CC:plasma membrane);GO:0045263(CC:proton-transporting ATP synthase complex, coupling factor F(o));GO:0046933(MF:proton-transporting ATP synthase activity, rotational mechanism)	K02109(ATPF0B)	ko00195(Photosynthesis);ko00190(Oxidative phosphorylation)	Cytoplasmic	PF00430(ATP synthase B/B' CF(0))
A8HT70	ATP synthase subunit b 2	atpF2	FUNCTION: F(1)F(0) ATP synthase produces ATP from ADP in the presence of a proton or sodium gradient. F-type ATPases consist of two structural domains, F(1) containing the extramembraneous catalytic core and F(0) containing the membrane proton channel, linked together by a central stalk and a peripheral stalk. During catalysis, ATP synthesis in the catalytic domain of F(1) is coupled via a rotary…	20.443	196	sp|A8HT70|ATPF2_AZOC5	151	sp|A8HT70|ATPF2_AZOC5 ATP synthase subunit b 2 OS=Azorhizobium caulinodans (strain ATCC 43989 / DSM 5975 / JCM 20966 / NBRC 14845 / NCIMB 13405 / ORS 571) OX=438753 GN=atpF2 PE=3 SV=2	sp|A8HT70|ATPF2_AZOC5	151	151	K	LNAKLADAERRIASTKATALSHVRGIAVDTT	108.9	108.9	IASTK(1)ATALSHVR	IASTK(110)ATALSHVR	5	2	0.35288	50021000	50006000	85000000	Quantified	GO:0015986(BP:ATP synthesis coupled proton transport);GO:0016021(CC:integral component of membrane);GO:0005886(CC:plasma membrane);GO:0045263(CC:proton-transporting ATP synthase complex, coupling factor F(o));GO:0046933(MF:proton-transporting ATP synthase activity, rotational mechanism)	K02109(ATPF0B)	ko00195(Photosynthesis);ko00190(Oxidative phosphorylation)	Cytoplasmic	PF00430(ATP synthase B/B' CF(0))
A8HT73	ATP synthase subunit b 1	atpF1	FUNCTION: F(1)F(0) ATP synthase produces ATP from ADP in the presence of a proton or sodium gradient. F-type ATPases consist of two structural domains, F(1) containing the extramembraneous catalytic core and F(0) containing the membrane proton channel, linked together by a central stalk and a peripheral stalk. During catalysis, ATP synthesis in the catalytic domain of F(1) is coupled via a rotary…	17.787	164	sp|A8HT73|ATPF1_AZOC5	93	sp|A8HT73|ATPF1_AZOC5 ATP synthase subunit b 1 OS=Azorhizobium caulinodans (strain ATCC 43989 / DSM 5975 / JCM 20966 / NBRC 14845 / NCIMB 13405 / ORS 571) OX=438753 GN=atpF1 PE=3 SV=1	sp|A8HT73|ATPF1_AZOC5	93	93	K	VTAAKAEAERLAAETKAKLEEFVSRRTRMAE	77.923	77.923	LAAETK(1)AK	LAAETK(78)AK(-78)	6	2	-0.21179	117190000	108000000	112120000	Quantified	GO:0015986(BP:ATP synthesis coupled proton transport);GO:0016021(CC:integral component of membrane);GO:0005886(CC:plasma membrane);GO:0045263(CC:proton-transporting ATP synthase complex, coupling factor F(o));GO:0046933(MF:proton-transporting ATP synthase activity, rotational mechanism)	K02109(ATPF0B)	ko00195(Photosynthesis);ko00190(Oxidative phosphorylation)	Cytoplasmic	PF00430(ATP synthase B/B' CF(0))
A8HT73	ATP synthase subunit b 1	atpF1	FUNCTION: F(1)F(0) ATP synthase produces ATP from ADP in the presence of a proton or sodium gradient. F-type ATPases consist of two structural domains, F(1) containing the extramembraneous catalytic core and F(0) containing the membrane proton channel, linked together by a central stalk and a peripheral stalk. During catalysis, ATP synthesis in the catalytic domain of F(1) is coupled via a rotary…	17.787	164	sp|A8HT73|ATPF1_AZOC5	82	sp|A8HT73|ATPF1_AZOC5 ATP synthase subunit b 1 OS=Azorhizobium caulinodans (strain ATCC 43989 / DSM 5975 / JCM 20966 / NBRC 14845 / NCIMB 13405 / ORS 571) OX=438753 GN=atpF1 PE=3 SV=1	sp|A8HT73|ATPF1_AZOC5	82	82	K	QREAEAEAEAIVTAAKAEAERLAAETKAKLE	148.41	148.41	EAEAEAEAIVTAAK(1)AEAER	EAEAEAEAIVTAAK(150)AEAER	14	2	0.13764	115270000	119680000	127250000	Quantified	GO:0015986(BP:ATP synthesis coupled proton transport);GO:0016021(CC:integral component of membrane);GO:0005886(CC:plasma membrane);GO:0045263(CC:proton-transporting ATP synthase complex, coupling factor F(o));GO:0046933(MF:proton-transporting ATP synthase activity, rotational mechanism)	K02109(ATPF0B)	ko00195(Photosynthesis);ko00190(Oxidative phosphorylation)	Cytoplasmic	PF00430(ATP synthase B/B' CF(0))
A8HT73	ATP synthase subunit b 1	atpF1	FUNCTION: F(1)F(0) ATP synthase produces ATP from ADP in the presence of a proton or sodium gradient. F-type ATPases consist of two structural domains, F(1) containing the extramembraneous catalytic core and F(0) containing the membrane proton channel, linked together by a central stalk and a peripheral stalk. During catalysis, ATP synthesis in the catalytic domain of F(1) is coupled via a rotary…	17.787	164	sp|A8HT73|ATPF1_AZOC5	33	sp|A8HT73|ATPF1_AZOC5 ATP synthase subunit b 1 OS=Azorhizobium caulinodans (strain ATCC 43989 / DSM 5975 / JCM 20966 / NBRC 14845 / NCIMB 13405 / ORS 571) OX=438753 GN=atpF1 PE=3 SV=1	sp|A8HT73|ATPF1_AZOC5	33	33	K	FVGILLYNGVHKALAKALDARGARIAAELDE	56.258	50.805	ALAK(1)ALDAR	ALAK(51)ALDAR	4	2	-0.39096	17614000	16901000	12536000	Quantified	GO:0015986(BP:ATP synthesis coupled proton transport);GO:0016021(CC:integral component of membrane);GO:0005886(CC:plasma membrane);GO:0045263(CC:proton-transporting ATP synthase complex, coupling factor F(o));GO:0046933(MF:proton-transporting ATP synthase activity, rotational mechanism)	K02109(ATPF0B)	ko00195(Photosynthesis);ko00190(Oxidative phosphorylation)	Cytoplasmic	PF00430(ATP synthase B/B' CF(0))
A8HT73	ATP synthase subunit b 1	atpF1	FUNCTION: F(1)F(0) ATP synthase produces ATP from ADP in the presence of a proton or sodium gradient. F-type ATPases consist of two structural domains, F(1) containing the extramembraneous catalytic core and F(0) containing the membrane proton channel, linked together by a central stalk and a peripheral stalk. During catalysis, ATP synthesis in the catalytic domain of F(1) is coupled via a rotary…	17.787	164	sp|A8HT73|ATPF1_AZOC5	110	sp|A8HT73|ATPF1_AZOC5 ATP synthase subunit b 1 OS=Azorhizobium caulinodans (strain ATCC 43989 / DSM 5975 / JCM 20966 / NBRC 14845 / NCIMB 13405 / ORS 571) OX=438753 GN=atpF1 PE=3 SV=1	sp|A8HT73|ATPF1_AZOC5	110	110	K	KLEEFVSRRTRMAEDKIAQAEHQALADVKAF	110.97	110.97	MAEDK(1)IAQAEHQALADVK	MAEDK(110)IAQAEHQALADVK(-110)	5	2	0.26001	89069000	82440000	76629000	Quantified	GO:0015986(BP:ATP synthesis coupled proton transport);GO:0016021(CC:integral component of membrane);GO:0005886(CC:plasma membrane);GO:0045263(CC:proton-transporting ATP synthase complex, coupling factor F(o));GO:0046933(MF:proton-transporting ATP synthase activity, rotational mechanism)	K02109(ATPF0B)	ko00195(Photosynthesis);ko00190(Oxidative phosphorylation)	Cytoplasmic	PF00430(ATP synthase B/B' CF(0))
A8HT73	ATP synthase subunit b 1	atpF1	FUNCTION: F(1)F(0) ATP synthase produces ATP from ADP in the presence of a proton or sodium gradient. F-type ATPases consist of two structural domains, F(1) containing the extramembraneous catalytic core and F(0) containing the membrane proton channel, linked together by a central stalk and a peripheral stalk. During catalysis, ATP synthesis in the catalytic domain of F(1) is coupled via a rotary…	17.787	164	sp|A8HT73|ATPF1_AZOC5	64	sp|A8HT73|ATPF1_AZOC5 ATP synthase subunit b 1 OS=Azorhizobium caulinodans (strain ATCC 43989 / DSM 5975 / JCM 20966 / NBRC 14845 / NCIMB 13405 / ORS 571) OX=438753 GN=atpF1 PE=3 SV=1	sp|A8HT73|ATPF1_AZOC5	64	64	K	ARRLKEEAQKLVAEYKRKQREAEAEAEAIVT	138.07	102.77	LVAEYK(1)R	LVAEYK(100)R	6	2	0.062605	3274400000	2832300000	2604300000	Quantified	GO:0015986(BP:ATP synthesis coupled proton transport);GO:0016021(CC:integral component of membrane);GO:0005886(CC:plasma membrane);GO:0045263(CC:proton-transporting ATP synthase complex, coupling factor F(o));GO:0046933(MF:proton-transporting ATP synthase activity, rotational mechanism)	K02109(ATPF0B)	ko00195(Photosynthesis);ko00190(Oxidative phosphorylation)	Cytoplasmic	PF00430(ATP synthase B/B' CF(0))
A8HT73	ATP synthase subunit b 1	atpF1	FUNCTION: F(1)F(0) ATP synthase produces ATP from ADP in the presence of a proton or sodium gradient. F-type ATPases consist of two structural domains, F(1) containing the extramembraneous catalytic core and F(0) containing the membrane proton channel, linked together by a central stalk and a peripheral stalk. During catalysis, ATP synthesis in the catalytic domain of F(1) is coupled via a rotary…	17.787	164	sp|A8HT73|ATPF1_AZOC5	58	sp|A8HT73|ATPF1_AZOC5 ATP synthase subunit b 1 OS=Azorhizobium caulinodans (strain ATCC 43989 / DSM 5975 / JCM 20966 / NBRC 14845 / NCIMB 13405 / ORS 571) OX=438753 GN=atpF1 PE=3 SV=1	sp|A8HT73|ATPF1_AZOC5	58	58	K	AAELDEARRLKEEAQKLVAEYKRKQREAEAE	156.48	94.692	EEAQK(1)LVAEYK	EEAQK(95)LVAEYK(-95)	5	2	-0.29428	637420000	650530000	627990000	Quantified	GO:0015986(BP:ATP synthesis coupled proton transport);GO:0016021(CC:integral component of membrane);GO:0005886(CC:plasma membrane);GO:0045263(CC:proton-transporting ATP synthase complex, coupling factor F(o));GO:0046933(MF:proton-transporting ATP synthase activity, rotational mechanism)	K02109(ATPF0B)	ko00195(Photosynthesis);ko00190(Oxidative phosphorylation)	Cytoplasmic	PF00430(ATP synthase B/B' CF(0))
A8HT73	ATP synthase subunit b 1	atpF1	FUNCTION: F(1)F(0) ATP synthase produces ATP from ADP in the presence of a proton or sodium gradient. F-type ATPases consist of two structural domains, F(1) containing the extramembraneous catalytic core and F(0) containing the membrane proton channel, linked together by a central stalk and a peripheral stalk. During catalysis, ATP synthesis in the catalytic domain of F(1) is coupled via a rotary…	17.787	164	sp|A8HT73|ATPF1_AZOC5	95	sp|A8HT73|ATPF1_AZOC5 ATP synthase subunit b 1 OS=Azorhizobium caulinodans (strain ATCC 43989 / DSM 5975 / JCM 20966 / NBRC 14845 / NCIMB 13405 / ORS 571) OX=438753 GN=atpF1 PE=3 SV=1	sp|A8HT73|ATPF1_AZOC5	95	95	K	AAKAEAERLAAETKAKLEEFVSRRTRMAEDK	78.113	78.113	AK(1)LEEFVSR	AK(78)LEEFVSR	2	2	0.30984	111180000	72501000		Quantified	GO:0015986(BP:ATP synthesis coupled proton transport);GO:0016021(CC:integral component of membrane);GO:0005886(CC:plasma membrane);GO:0045263(CC:proton-transporting ATP synthase complex, coupling factor F(o));GO:0046933(MF:proton-transporting ATP synthase activity, rotational mechanism)	K02109(ATPF0B)	ko00195(Photosynthesis);ko00190(Oxidative phosphorylation)	Cytoplasmic	PF00430(ATP synthase B/B' CF(0))
A8HTC6	Chemotaxis sensory transducer	AZC_0821		76.107	735	tr|A8HTC6|A8HTC6_AZOC5	556	tr|A8HTC6|A8HTC6_AZOC5 Chemotaxis sensory transducer OS=Azorhizobium caulinodans (strain ATCC 43989 / DSM 5975 / JCM 20966 / NBRC 14845 / NCIMB 13405 / ORS 571) OX=438753 GN=AZC_0821 PE=4 SV=1	tr|A8HTC6|A8HTC6_AZOC5	556	556	K	EMIGHAAADARSTNEKIASLANAANRIGDVV	180.2	40.242	STNEK(1)IASLANAANR	STNEK(40)IASLANAANR	5	3	0.26687	27341000	29155000	26250000	Quantified	GO:0007165(BP:signal transduction);GO:0016021(CC:integral component of membrane)	K03406(mcp)	ko02030(Bacterial chemotaxis);ko02020(Two-component system)	InnerMembrane	PF02743(Cache domain);PF00672(HAMP domain);PF00015(Methyl-accepting chemotaxis protein (MCP) signalling domain)
A8HTC6	Chemotaxis sensory transducer	AZC_0821		76.107	735	tr|A8HTC6|A8HTC6_AZOC5	105	tr|A8HTC6|A8HTC6_AZOC5 Chemotaxis sensory transducer OS=Azorhizobium caulinodans (strain ATCC 43989 / DSM 5975 / JCM 20966 / NBRC 14845 / NCIMB 13405 / ORS 571) OX=438753 GN=AZC_0821 PE=4 SV=1	tr|A8HTC6|A8HTC6_AZOC5	105	105	K	TARAAATAIEGFIGEKGGDRDRLGFVLSGLV	165.8	42.321	AAATAIEGFIGEK(1)GGDRDR	AAATAIEGFIGEK(42)GGDRDR	13	3	1.6204	54067000	43696000	32533000	Quantified	GO:0007165(BP:signal transduction);GO:0016021(CC:integral component of membrane)	K03406(mcp)	ko02030(Bacterial chemotaxis);ko02020(Two-component system)	InnerMembrane	PF02743(Cache domain);PF00672(HAMP domain);PF00015(Methyl-accepting chemotaxis protein (MCP) signalling domain)
A8HTC9	L-lactate dehydrogenase	lldD	FUNCTION: Catalyzes the conversion of L-lactate to pyruvate. Is coupled to the respiratory chain. {ECO:0000255|HAMAP-Rule:MF_01559}.	41.005	380	sp|A8HTC9|LLDD_AZOC5	245	sp|A8HTC9|LLDD_AZOC5 L-lactate dehydrogenase OS=Azorhizobium caulinodans (strain ATCC 43989 / DSM 5975 / JCM 20966 / NBRC 14845 / NCIMB 13405 / ORS 571) OX=438753 GN=lldD PE=3 SV=1	sp|A8HTC9|LLDD_AZOC5	245	245	K	PSISWKDLEWIRSFWKGPMIIKGILDPVDAR	80.165	80.165	SFWK(1)GPMIIK	SFWK(80)GPMIIK(-80)	4	2	-0.32821	135950000	141200000	132260000	Quantified	GO:0019516(BP:lactate oxidation);GO:0005886(CC:plasma membrane);GO:0010181(MF:FMN binding);GO:0004457(MF:lactate dehydrogenase activity)	K00101(lldD)	ko00620(Pyruvate metabolism)	Cytoplasmic	PF01070(FMN-dependent dehydrogenase)
A8HTC9	L-lactate dehydrogenase	lldD	FUNCTION: Catalyzes the conversion of L-lactate to pyruvate. Is coupled to the respiratory chain. {ECO:0000255|HAMAP-Rule:MF_01559}.	41.005	380	sp|A8HTC9|LLDD_AZOC5	94	sp|A8HTC9|LLDD_AZOC5 L-lactate dehydrogenase OS=Azorhizobium caulinodans (strain ATCC 43989 / DSM 5975 / JCM 20966 / NBRC 14845 / NCIMB 13405 / ORS 571) OX=438753 GN=lldD PE=3 SV=1	sp|A8HTC9|LLDD_AZOC5	94	94	K	GLTGMLARRGEVQAAKAAQAKGVPFTLSTVS	143	143	RGEVQAAK(1)AAQAK	RGEVQAAK(140)AAQAK(-140)	8	2	-0.22416	36518000	23868000	37451000	Quantified	GO:0019516(BP:lactate oxidation);GO:0005886(CC:plasma membrane);GO:0010181(MF:FMN binding);GO:0004457(MF:lactate dehydrogenase activity)	K00101(lldD)	ko00620(Pyruvate metabolism)	Cytoplasmic	PF01070(FMN-dependent dehydrogenase)
A8HTS5	Arc domain-containing protein	AZC_0867		14.504	129	tr|A8HTS5|A8HTS5_AZOC5	12	tr|A8HTS5|A8HTS5_AZOC5 Arc domain-containing protein OS=Azorhizobium caulinodans (strain ATCC 43989 / DSM 5975 / JCM 20966 / NBRC 14845 / NCIMB 13405 / ORS 571) OX=438753 GN=AZC_0867 PE=4 SV=1	tr|A8HTS5|A8HTS5_AZOC5	12	12	K	____MTQDTPSRYMDKIVIRVPDGLRDRIAV	89.752	89.752	YMDK(1)IVIR	YMDK(90)IVIR	4	2	-0.19513	50143000	41267000	45092000	Quantified	GO:0006355(BP:regulation of transcription, DNA-templated);GO:0003677(MF:DNA binding)			Cytoplasmic	PF03869(Arc-like DNA binding domain)
A8HTU2	Plasmid maintenance system killer protein	AZC_0872		10.277	93	tr|A8HTU2|A8HTU2_AZOC5	8	tr|A8HTU2|A8HTU2_AZOC5 Plasmid maintenance system killer protein OS=Azorhizobium caulinodans (strain ATCC 43989 / DSM 5975 / JCM 20966 / NBRC 14845 / NCIMB 13405 / ORS 571) OX=438753 GN=AZC_0872 PE=4 SV=1	tr|A8HTU2|A8HTU2_AZOC5	8	8	K	________MIVSVRGKFAEAVVAGKAAKGFP	90.108	71.349	GK(1)FAEAVVAGK	GK(71)FAEAVVAGK(-71)	2	2	0.84779	69929000	69447000		Quantified				Cytoplasmic	PF05015(RelE-like toxin of type II toxin-antitoxin system HigB)
A8HTV9	RNA methyltransferase	trmH		29.562	281	tr|A8HTV9|A8HTV9_AZOC5	175	tr|A8HTV9|A8HTV9_AZOC5 RNA methyltransferase OS=Azorhizobium caulinodans (strain ATCC 43989 / DSM 5975 / JCM 20966 / NBRC 14845 / NCIMB 13405 / ORS 571) OX=438753 GN=trmH PE=4 SV=1	tr|A8HTV9|A8HTV9_AZOC5	175	175	K	VTTARHSPVATGVLAKSASGGLEHVPFCLVT	129.03	129.03	HSPVATGVLAK(1)SASGGLEHVPFCLVTNLAR	HSPVATGVLAK(130)SASGGLEHVPFCLVTNLAR	11	4	-0.0076681	232320000	202900000	154780000	Quantified	GO:0006396(BP:RNA processing);GO:0003723(MF:RNA binding);GO:0008173(MF:RNA methyltransferase activity)			Cytoplasmic	PF08032(RNA 2'-O ribose methyltransferase substrate binding);PF00588(SpoU rRNA Methylase family)
A8HTV9	RNA methyltransferase	trmH		29.562	281	tr|A8HTV9|A8HTV9_AZOC5	124	tr|A8HTV9|A8HTV9_AZOC5 RNA methyltransferase OS=Azorhizobium caulinodans (strain ATCC 43989 / DSM 5975 / JCM 20966 / NBRC 14845 / NCIMB 13405 / ORS 571) OX=438753 GN=trmH PE=4 SV=1	tr|A8HTV9|A8HTV9_AZOC5	124	124	K	QGLLAEAEHLPSPPLKKVAKSDLVLVLDQIT	142.4	80.711	LLGSDAVHQGLLAEAEHLPSPPLK(1)K	LLGSDAVHQGLLAEAEHLPSPPLK(81)K(-81)	24	3	0.35408	248430000	200450000	170340000	Quantified	GO:0006396(BP:RNA processing);GO:0003723(MF:RNA binding);GO:0008173(MF:RNA methyltransferase activity)			Cytoplasmic	PF08032(RNA 2'-O ribose methyltransferase substrate binding);PF00588(SpoU rRNA Methylase family)
A8HTW2	ABC-type molybdate transport system periplasmic component	AZC_0879		26.686	266	tr|A8HTW2|A8HTW2_AZOC5	78	tr|A8HTW2|A8HTW2_AZOC5 ABC-type molybdate transport system periplasmic component OS=Azorhizobium caulinodans (strain ATCC 43989 / DSM 5975 / JCM 20966 / NBRC 14845 / NCIMB 13405 / ORS 571) OX=438753 GN=AZC_0879 PE=4 SV=1	tr|A8HTW2|A8HTW2_AZOC5	78	78	K	GTQVTVDNDTAGALVKRVEGGENFDVLILTP	37.896	37.896	FSQSTGTQVTVDNDTAGALVK(1)R	FSQSTGTQVTVDNDTAGALVK(38)R	21	3	0.78765	42000000	32286000	29133000	Quantified		K02020(modA)	ko02010(ABC transporters)	Periplasmic;InnerMembrane;Cytoplasmic	PF13531(Bacterial extracellular solute-binding protein)
A8HTW2	ABC-type molybdate transport system periplasmic component	AZC_0879		26.686	266	tr|A8HTW2|A8HTW2_AZOC5	56	tr|A8HTW2|A8HTW2_AZOC5 ABC-type molybdate transport system periplasmic component OS=Azorhizobium caulinodans (strain ATCC 43989 / DSM 5975 / JCM 20966 / NBRC 14845 / NCIMB 13405 / ORS 571) OX=438753 GN=AZC_0879 PE=4 SV=1	tr|A8HTW2|A8HTW2_AZOC5	56	56	K	VLTTGAFKPVVADTAKRFSQSTGTQVTVDND	76.064	76.064	PVVADTAK(1)R	PVVADTAK(76)R	8	2	1.1952	18014000	15650000	10300000	Quantified		K02020(modA)	ko02010(ABC transporters)	Periplasmic;InnerMembrane;Cytoplasmic	PF13531(Bacterial extracellular solute-binding protein)
A8HTW6	Elongation factor Tu	tuf1	FUNCTION: This protein promotes the GTP-dependent binding of aminoacyl-tRNA to the A-site of ribosomes during protein biosynthesis. {ECO:0000255|HAMAP-Rule:MF_00118}.	43.314	397	sp|A8HTW6|EFTU_AZOC5	298	sp|A8HTW6|EFTU_AZOC5 Elongation factor Tu OS=Azorhizobium caulinodans (strain ATCC 43989 / DSM 5975 / JCM 20966 / NBRC 14845 / NCIMB 13405 / ORS 571) OX=438753 GN=tuf1 PE=3 SV=1	sp|A8HTW6|EFTU_AZOC5	298	298	K	RGTKREDVERGQVVCKPGSVKPHTKFKAEAY	131.17	68.847	GQVVCK(1)PGSVK	GQVVCK(69)PGSVK(-69)	6	2	-0.092318	109620000	103010000	147880000	Quantified	GO:0005737(CC:cytoplasm);GO:0005525(MF:GTP binding);GO:0003924(MF:GTPase activity);GO:0003746(MF:translation elongation factor activity)			Cytoplasmic	PF03143(Elongation factor Tu C-terminal domain);PF03144(Elongation factor Tu domain 2);PF00009(Elongation factor Tu GTP binding domain)
A8HTW6	Elongation factor Tu	tuf1	FUNCTION: This protein promotes the GTP-dependent binding of aminoacyl-tRNA to the A-site of ribosomes during protein biosynthesis. {ECO:0000255|HAMAP-Rule:MF_00118}.	43.314	397	sp|A8HTW6|EFTU_AZOC5	201	sp|A8HTW6|EFTU_AZOC5 Elongation factor Tu OS=Azorhizobium caulinodans (strain ATCC 43989 / DSM 5975 / JCM 20966 / NBRC 14845 / NCIMB 13405 / ORS 571) OX=438753 GN=tuf1 PE=3 SV=1	sp|A8HTW6|EFTU_AZOC5	201	201	K	ELGAEAILKLMAEVDKYIPQPERPVDQPFLM	128.71	128.71	LMAEVDK(1)YIPQPERPVDQPFLMPIEDVFSISGR	LMAEVDK(130)YIPQPERPVDQPFLMPIEDVFSISGR	7	3	0.18704	57924000	63336000	61118000	Quantified	GO:0005737(CC:cytoplasm);GO:0005525(MF:GTP binding);GO:0003924(MF:GTPase activity);GO:0003746(MF:translation elongation factor activity)			Cytoplasmic	PF03143(Elongation factor Tu C-terminal domain);PF03144(Elongation factor Tu domain 2);PF00009(Elongation factor Tu GTP binding domain)
A8HTW6	Elongation factor Tu	tuf1	FUNCTION: This protein promotes the GTP-dependent binding of aminoacyl-tRNA to the A-site of ribosomes during protein biosynthesis. {ECO:0000255|HAMAP-Rule:MF_00118}.	43.314	397	sp|A8HTW6|EFTU_AZOC5	317	sp|A8HTW6|EFTU_AZOC5 Elongation factor Tu OS=Azorhizobium caulinodans (strain ATCC 43989 / DSM 5975 / JCM 20966 / NBRC 14845 / NCIMB 13405 / ORS 571) OX=438753 GN=tuf1 PE=3 SV=1	sp|A8HTW6|EFTU_AZOC5	317	317	K	VKPHTKFKAEAYILTKEEGGRHTPFFTNYRP	41.621	41.621	AEAYILTK(1)EEGGR	AEAYILTK(42)EEGGR	8	3	-0.38092	9293400	6114900		Quantified	GO:0005737(CC:cytoplasm);GO:0005525(MF:GTP binding);GO:0003924(MF:GTPase activity);GO:0003746(MF:translation elongation factor activity)			Cytoplasmic	PF03143(Elongation factor Tu C-terminal domain);PF03144(Elongation factor Tu domain 2);PF00009(Elongation factor Tu GTP binding domain)
A8HTW6	Elongation factor Tu	tuf1	FUNCTION: This protein promotes the GTP-dependent binding of aminoacyl-tRNA to the A-site of ribosomes during protein biosynthesis. {ECO:0000255|HAMAP-Rule:MF_00118}.	43.314	397	sp|A8HTW6|EFTU_AZOC5	194	sp|A8HTW6|EFTU_AZOC5 Elongation factor Tu OS=Azorhizobium caulinodans (strain ATCC 43989 / DSM 5975 / JCM 20966 / NBRC 14845 / NCIMB 13405 / ORS 571) OX=438753 GN=tuf1 PE=3 SV=1	sp|A8HTW6|EFTU_AZOC5	194	194	K	ALENKSPELGAEAILKLMAEVDKYIPQPERP	131.08	43.229	SPELGAEAILK(1)LMAEVDK	SPELGAEAILK(43)LMAEVDK(-43)	11	2	-1.1825	182250000	207270000	204010000	Quantified	GO:0005737(CC:cytoplasm);GO:0005525(MF:GTP binding);GO:0003924(MF:GTPase activity);GO:0003746(MF:translation elongation factor activity)			Cytoplasmic	PF03143(Elongation factor Tu C-terminal domain);PF03144(Elongation factor Tu domain 2);PF00009(Elongation factor Tu GTP binding domain)
A8HTW6	Elongation factor Tu	tuf1	FUNCTION: This protein promotes the GTP-dependent binding of aminoacyl-tRNA to the A-site of ribosomes during protein biosynthesis. {ECO:0000255|HAMAP-Rule:MF_00118}.	43.314	397	sp|A8HTW6|EFTU_AZOC5	256	sp|A8HTW6|EFTU_AZOC5 Elongation factor Tu OS=Azorhizobium caulinodans (strain ATCC 43989 / DSM 5975 / JCM 20966 / NBRC 14845 / NCIMB 13405 / ORS 571) OX=438753 GN=tuf1 PE=3 SV=1	sp|A8HTW6|EFTU_AZOC5	256	256	K	KVGDEVEIVGIRPTVKTTVTGIEMFRKLLDQ	147.39	147.39	VGDEVEIVGIRPTVK(1)TTVTGIEMFR	VGDEVEIVGIRPTVK(150)TTVTGIEMFR	15	3	1.0041		98160000	78156000	Quantified	GO:0005737(CC:cytoplasm);GO:0005525(MF:GTP binding);GO:0003924(MF:GTPase activity);GO:0003746(MF:translation elongation factor activity)			Cytoplasmic	PF03143(Elongation factor Tu C-terminal domain);PF03144(Elongation factor Tu domain 2);PF00009(Elongation factor Tu GTP binding domain)
A8HTW6	Elongation factor Tu	tuf1	FUNCTION: This protein promotes the GTP-dependent binding of aminoacyl-tRNA to the A-site of ribosomes during protein biosynthesis. {ECO:0000255|HAMAP-Rule:MF_00118}.	43.314	397	sp|A8HTW6|EFTU_AZOC5	303	sp|A8HTW6|EFTU_AZOC5 Elongation factor Tu OS=Azorhizobium caulinodans (strain ATCC 43989 / DSM 5975 / JCM 20966 / NBRC 14845 / NCIMB 13405 / ORS 571) OX=438753 GN=tuf1 PE=3 SV=1	sp|A8HTW6|EFTU_AZOC5	303	303	K	EDVERGQVVCKPGSVKPHTKFKAEAYILTKE	195.57	195.57	PGSVK(1)PHTK	PGSVK(200)PHTK(-200)	5	2	0.24981	98520000	61167000	100820000	Quantified	GO:0005737(CC:cytoplasm);GO:0005525(MF:GTP binding);GO:0003924(MF:GTPase activity);GO:0003746(MF:translation elongation factor activity)			Cytoplasmic	PF03143(Elongation factor Tu C-terminal domain);PF03144(Elongation factor Tu domain 2);PF00009(Elongation factor Tu GTP binding domain)
A8HTW6	Elongation factor Tu	tuf1	FUNCTION: This protein promotes the GTP-dependent binding of aminoacyl-tRNA to the A-site of ribosomes during protein biosynthesis. {ECO:0000255|HAMAP-Rule:MF_00118}.	43.314	397	sp|A8HTW6|EFTU_AZOC5	307	sp|A8HTW6|EFTU_AZOC5 Elongation factor Tu OS=Azorhizobium caulinodans (strain ATCC 43989 / DSM 5975 / JCM 20966 / NBRC 14845 / NCIMB 13405 / ORS 571) OX=438753 GN=tuf1 PE=3 SV=1	sp|A8HTW6|EFTU_AZOC5	307	307	K	RGQVVCKPGSVKPHTKFKAEAYILTKEEGGR	59.367	54.343	PGSVKPHTK(1)FK	PGSVK(-38)PHTK(38)FK(-54)	9	4	-0.021851	107300000	116050000	67580000	Quantified	GO:0005737(CC:cytoplasm);GO:0005525(MF:GTP binding);GO:0003924(MF:GTPase activity);GO:0003746(MF:translation elongation factor activity)			Cytoplasmic	PF03143(Elongation factor Tu C-terminal domain);PF03144(Elongation factor Tu domain 2);PF00009(Elongation factor Tu GTP binding domain)
A8HTW6	Elongation factor Tu	tuf1	FUNCTION: This protein promotes the GTP-dependent binding of aminoacyl-tRNA to the A-site of ribosomes during protein biosynthesis. {ECO:0000255|HAMAP-Rule:MF_00118}.	43.314	397	sp|A8HTW6|EFTU_AZOC5	161	sp|A8HTW6|EFTU_AZOC5 Elongation factor Tu OS=Azorhizobium caulinodans (strain ATCC 43989 / DSM 5975 / JCM 20966 / NBRC 14845 / NCIMB 13405 / ORS 571) OX=438753 GN=tuf1 PE=3 SV=1	sp|A8HTW6|EFTU_AZOC5	161	161	K	ELLELVELEVRELLSKYDFPGDDIPIVRGSA	228.62	87.088	ELLSK(1)YDFPGDDIPIVR	ELLSK(87)YDFPGDDIPIVR	5	3	0.76855	736470000	692060000	615410000	Quantified	GO:0005737(CC:cytoplasm);GO:0005525(MF:GTP binding);GO:0003924(MF:GTPase activity);GO:0003746(MF:translation elongation factor activity)			Cytoplasmic	PF03143(Elongation factor Tu C-terminal domain);PF03144(Elongation factor Tu domain 2);PF00009(Elongation factor Tu GTP binding domain)
A8HTW6	Elongation factor Tu	tuf1	FUNCTION: This protein promotes the GTP-dependent binding of aminoacyl-tRNA to the A-site of ribosomes during protein biosynthesis. {ECO:0000255|HAMAP-Rule:MF_00118}.	43.314	397	sp|A8HTW6|EFTU_AZOC5	241	sp|A8HTW6|EFTU_AZOC5 Elongation factor Tu OS=Azorhizobium caulinodans (strain ATCC 43989 / DSM 5975 / JCM 20966 / NBRC 14845 / NCIMB 13405 / ORS 571) OX=438753 GN=tuf1 PE=3 SV=1	sp|A8HTW6|EFTU_AZOC5	241	241	K	GRGTVVTGRVERGIVKVGDEVEIVGIRPTVK	160.47	132.44	GIVK(1)VGDEVEIVGIRPTVK	GIVK(130)VGDEVEIVGIRPTVK(-130)	4	2	-0.014441	14269000	11731000	17742000	Quantified	GO:0005737(CC:cytoplasm);GO:0005525(MF:GTP binding);GO:0003924(MF:GTPase activity);GO:0003746(MF:translation elongation factor activity)			Cytoplasmic	PF03143(Elongation factor Tu C-terminal domain);PF03144(Elongation factor Tu domain 2);PF00009(Elongation factor Tu GTP binding domain)
A8HTW9	Protein translocase subunit SecE	secE	FUNCTION: Essential subunit of the Sec protein translocation channel SecYEG. Clamps together the 2 halves of SecY. May contact the channel plug during translocation. {ECO:0000256|HAMAP-Rule:MF_00422}.	15.471	139	tr|A8HTW9|A8HTW9_AZOC5	93	tr|A8HTW9|A8HTW9_AZOC5 Protein translocase subunit SecE OS=Azorhizobium caulinodans (strain ATCC 43989 / DSM 5975 / JCM 20966 / NBRC 14845 / NCIMB 13405 / ORS 571) OX=438753 GN=secE PE=3 SV=1	tr|A8HTW9|A8HTW9_AZOC5	93	93	K	NSPVEFFQQVRTETAKVTWPSRRETLITTAM	36.519	36.519	TETAK(1)VTWPSRR	TETAK(37)VTWPSRR	5	3	-1.4122				Identified	GO:0065002(BP:intracellular protein transmembrane transport);GO:0009306(BP:protein secretion);GO:0006605(BP:protein targeting);GO:0043952(BP:protein transport by the Sec complex);GO:0016021(CC:integral component of membrane);GO:0005886(CC:plasma membrane);GO:0015450(MF:P-P-bond-hydrolysis-driven protein transmembrane transporter activity)	K03073(secE)	ko03060(Protein export);ko03070(Bacterial secretion system);ko02024(Quorum sensing)	Periplasmic;InnerMembrane;Cytoplasmic	PF00584(SecE/Sec61-gamma subunits of protein translocation complex)
A8HTX5	50S ribosomal protein L11	rplK	FUNCTION: Forms part of the ribosomal stalk which helps the ribosome interact with GTP-bound translation factors. {ECO:0000255|HAMAP-Rule:MF_00736}.	15.725	149	sp|A8HTX5|RL11_AZOC5	81	sp|A8HTX5|RL11_AZOC5 50S ribosomal protein L11 OS=Azorhizobium caulinodans (strain ATCC 43989 / DSM 5975 / JCM 20966 / NBRC 14845 / NCIMB 13405 / ORS 571) OX=438753 GN=rplK PE=3 SV=1	sp|A8HTX5|RL11_AZOC5	81	81	K	SFTFELKTPPVSYFLKKAAGLDTKKKPGSGS	47.706	47.561	TPPVSYFLK(1)K	TPPVSYFLK(48)K(-48)	9	2	0.76879	53808000	45999000		Quantified	GO:0006412(BP:translation);GO:0005840(CC:ribosome);GO:0070180(MF:large ribosomal subunit rRNA binding);GO:0003735(MF:structural constituent of ribosome)	K02867(RP-L11)	ko03010(Ribosome)	Periplasmic	PF03946(Ribosomal protein L11, N-terminal domain);PF00298(Ribosomal protein L11, RNA binding domain)
A8HTX5	50S ribosomal protein L11	rplK	FUNCTION: Forms part of the ribosomal stalk which helps the ribosome interact with GTP-bound translation factors. {ECO:0000255|HAMAP-Rule:MF_00736}.	15.725	149	sp|A8HTX5|RL11_AZOC5	107	sp|A8HTX5|RL11_AZOC5 50S ribosomal protein L11 OS=Azorhizobium caulinodans (strain ATCC 43989 / DSM 5975 / JCM 20966 / NBRC 14845 / NCIMB 13405 / ORS 571) OX=438753 GN=rplK PE=3 SV=1	sp|A8HTX5|RL11_AZOC5	107	107	K	PGSGSKTPGKGATVGKVTRAQLAEIAEKKMK	85.67	78.113	GATVGK(1)VTR	GATVGK(78)VTR	6	2	-0.39292	57090000	46216000	52038000	Quantified	GO:0006412(BP:translation);GO:0005840(CC:ribosome);GO:0070180(MF:large ribosomal subunit rRNA binding);GO:0003735(MF:structural constituent of ribosome)	K02867(RP-L11)	ko03010(Ribosome)	Periplasmic	PF03946(Ribosomal protein L11, N-terminal domain);PF00298(Ribosomal protein L11, RNA binding domain)
A8HTX5	50S ribosomal protein L11	rplK	FUNCTION: Forms part of the ribosomal stalk which helps the ribosome interact with GTP-bound translation factors. {ECO:0000255|HAMAP-Rule:MF_00736}.	15.725	149	sp|A8HTX5|RL11_AZOC5	119	sp|A8HTX5|RL11_AZOC5 50S ribosomal protein L11 OS=Azorhizobium caulinodans (strain ATCC 43989 / DSM 5975 / JCM 20966 / NBRC 14845 / NCIMB 13405 / ORS 571) OX=438753 GN=rplK PE=3 SV=1	sp|A8HTX5|RL11_AZOC5	119	119	K	TVGKVTRAQLAEIAEKKMKDLNCDNVASAVQ	128.6	128.6	AQLAEIAEK(1)K	AQLAEIAEK(130)K(-130)	9	2	0.13948	450890000	366370000	275080000	Quantified	GO:0006412(BP:translation);GO:0005840(CC:ribosome);GO:0070180(MF:large ribosomal subunit rRNA binding);GO:0003735(MF:structural constituent of ribosome)	K02867(RP-L11)	ko03010(Ribosome)	Periplasmic	PF03946(Ribosomal protein L11, N-terminal domain);PF00298(Ribosomal protein L11, RNA binding domain)
A8HTX8	50S ribosomal protein L1	rplA	FUNCTION: Binds directly to 23S rRNA. The L1 stalk is quite mobile in the ribosome, and is involved in E site tRNA release. {ECO:0000255|HAMAP-Rule:MF_01318}.; FUNCTION: Protein L1 is also a translational repressor protein, it controls the translation of the L11 operon by binding to its mRNA. {ECO:0000255|HAMAP-Rule:MF_01318}.	24.076	232	sp|A8HTX8|RL1_AZOC5	184	sp|A8HTX8|RL1_AZOC5 50S ribosomal protein L1 OS=Azorhizobium caulinodans (strain ATCC 43989 / DSM 5975 / JCM 20966 / NBRC 14845 / NCIMB 13405 / ORS 571) OX=438753 GN=rplA PE=3 SV=1	sp|A8HTX8|RL1_AZOC5	184	184	K	GIIHGGIGKASFPADKLAENIRAFVDAVVKA	69.451	68.44	ASFPADK(1)LAENIR	ASFPADK(68)LAENIR	7	2	-1.9262	27358000	21392000	12867000	Quantified	GO:0006417(BP:regulation of translation);GO:0006412(BP:translation);GO:0015934(CC:large ribosomal subunit);GO:0019843(MF:rRNA binding);GO:0003735(MF:structural constituent of ribosome);GO:0000049(MF:tRNA binding)	K02863(RP-L1)	ko03010(Ribosome)	Cytoplasmic	PF00687(Ribosomal protein L1p/L10e family)
A8HTX8	50S ribosomal protein L1	rplA	FUNCTION: Binds directly to 23S rRNA. The L1 stalk is quite mobile in the ribosome, and is involved in E site tRNA release. {ECO:0000255|HAMAP-Rule:MF_01318}.; FUNCTION: Protein L1 is also a translational repressor protein, it controls the translation of the L11 operon by binding to its mRNA. {ECO:0000255|HAMAP-Rule:MF_01318}.	24.076	232	sp|A8HTX8|RL1_AZOC5	19	sp|A8HTX8|RL1_AZOC5 50S ribosomal protein L1 OS=Azorhizobium caulinodans (strain ATCC 43989 / DSM 5975 / JCM 20966 / NBRC 14845 / NCIMB 13405 / ORS 571) OX=438753 GN=rplA PE=3 SV=1	sp|A8HTX8|RL1_AZOC5	19	19	K	QGKRVRAANEGIDRLKLYPLDEALALLKART	51.879	51.879	LK(1)LYPLDEALALLK	LK(52)LYPLDEALALLK(-52)	2	2	0.49706	40402000	37388000	26661000	Quantified	GO:0006417(BP:regulation of translation);GO:0006412(BP:translation);GO:0015934(CC:large ribosomal subunit);GO:0019843(MF:rRNA binding);GO:0003735(MF:structural constituent of ribosome);GO:0000049(MF:tRNA binding)	K02863(RP-L1)	ko03010(Ribosome)	Cytoplasmic	PF00687(Ribosomal protein L1p/L10e family)
A8HTX8	50S ribosomal protein L1	rplA	FUNCTION: Binds directly to 23S rRNA. The L1 stalk is quite mobile in the ribosome, and is involved in E site tRNA release. {ECO:0000255|HAMAP-Rule:MF_01318}.; FUNCTION: Protein L1 is also a translational repressor protein, it controls the translation of the L11 operon by binding to its mRNA. {ECO:0000255|HAMAP-Rule:MF_01318}.	24.076	232	sp|A8HTX8|RL1_AZOC5	150	sp|A8HTX8|RL1_AZOC5 50S ribosomal protein L1 OS=Azorhizobium caulinodans (strain ATCC 43989 / DSM 5975 / JCM 20966 / NBRC 14845 / NCIMB 13405 / ORS 571) OX=438753 GN=rplA PE=3 SV=1	sp|A8HTX8|RL1_AZOC5	150	150	K	GLMPNPKVGTVTMDVKGAVAAAKGGAVEFRV	153.95	130.1	VGTVTMDVK(1)GAVAAAK	VGTVTMDVK(130)GAVAAAK(-130)	9	2	0.45237	19679000	16577000	15957000	Quantified	GO:0006417(BP:regulation of translation);GO:0006412(BP:translation);GO:0015934(CC:large ribosomal subunit);GO:0019843(MF:rRNA binding);GO:0003735(MF:structural constituent of ribosome);GO:0000049(MF:tRNA binding)	K02863(RP-L1)	ko03010(Ribosome)	Cytoplasmic	PF00687(Ribosomal protein L1p/L10e family)
A8HTX8	50S ribosomal protein L1	rplA	FUNCTION: Binds directly to 23S rRNA. The L1 stalk is quite mobile in the ribosome, and is involved in E site tRNA release. {ECO:0000255|HAMAP-Rule:MF_01318}.; FUNCTION: Protein L1 is also a translational repressor protein, it controls the translation of the L11 operon by binding to its mRNA. {ECO:0000255|HAMAP-Rule:MF_01318}.	24.076	232	sp|A8HTX8|RL1_AZOC5	141	sp|A8HTX8|RL1_AZOC5 50S ribosomal protein L1 OS=Azorhizobium caulinodans (strain ATCC 43989 / DSM 5975 / JCM 20966 / NBRC 14845 / NCIMB 13405 / ORS 571) OX=438753 GN=rplA PE=3 SV=1	sp|A8HTX8|RL1_AZOC5	141	141	K	RLGKVLGPRGLMPNPKVGTVTMDVKGAVAAA	76.262	76.262	GLMPNPK(1)VGTVTMDVK	GLMPNPK(76)VGTVTMDVK(-76)	7	2	-1.1037				Identified	GO:0006417(BP:regulation of translation);GO:0006412(BP:translation);GO:0015934(CC:large ribosomal subunit);GO:0019843(MF:rRNA binding);GO:0003735(MF:structural constituent of ribosome);GO:0000049(MF:tRNA binding)	K02863(RP-L1)	ko03010(Ribosome)	Cytoplasmic	PF00687(Ribosomal protein L1p/L10e family)
A8HTX8	50S ribosomal protein L1	rplA	FUNCTION: Binds directly to 23S rRNA. The L1 stalk is quite mobile in the ribosome, and is involved in E site tRNA release. {ECO:0000255|HAMAP-Rule:MF_01318}.; FUNCTION: Protein L1 is also a translational repressor protein, it controls the translation of the L11 operon by binding to its mRNA. {ECO:0000255|HAMAP-Rule:MF_01318}.	24.076	232	sp|A8HTX8|RL1_AZOC5	31	sp|A8HTX8|RL1_AZOC5 50S ribosomal protein L1 OS=Azorhizobium caulinodans (strain ATCC 43989 / DSM 5975 / JCM 20966 / NBRC 14845 / NCIMB 13405 / ORS 571) OX=438753 GN=rplA PE=3 SV=1	sp|A8HTX8|RL1_AZOC5	31	31	K	DRLKLYPLDEALALLKARTTAKFDETIEVAI	112.15	72.891	LYPLDEALALLK(1)AR	LYPLDEALALLK(73)AR	12	3	0.14547	37382000	32049000	31260000	Quantified	GO:0006417(BP:regulation of translation);GO:0006412(BP:translation);GO:0015934(CC:large ribosomal subunit);GO:0019843(MF:rRNA binding);GO:0003735(MF:structural constituent of ribosome);GO:0000049(MF:tRNA binding)	K02863(RP-L1)	ko03010(Ribosome)	Cytoplasmic	PF00687(Ribosomal protein L1p/L10e family)
A8HTX8	50S ribosomal protein L1	rplA	FUNCTION: Binds directly to 23S rRNA. The L1 stalk is quite mobile in the ribosome, and is involved in E site tRNA release. {ECO:0000255|HAMAP-Rule:MF_01318}.; FUNCTION: Protein L1 is also a translational repressor protein, it controls the translation of the L11 operon by binding to its mRNA. {ECO:0000255|HAMAP-Rule:MF_01318}.	24.076	232	sp|A8HTX8|RL1_AZOC5	167	sp|A8HTX8|RL1_AZOC5 50S ribosomal protein L1 OS=Azorhizobium caulinodans (strain ATCC 43989 / DSM 5975 / JCM 20966 / NBRC 14845 / NCIMB 13405 / ORS 571) OX=438753 GN=rplA PE=3 SV=1	sp|A8HTX8|RL1_AZOC5	167	167	K	AVAAAKGGAVEFRVEKAGIIHGGIGKASFPA	192.68	59.013	VEK(1)AGIIHGGIGK	VEK(59)AGIIHGGIGK(-59)	3	2	-0.37714	467880000	386130000	391220000	Quantified	GO:0006417(BP:regulation of translation);GO:0006412(BP:translation);GO:0015934(CC:large ribosomal subunit);GO:0019843(MF:rRNA binding);GO:0003735(MF:structural constituent of ribosome);GO:0000049(MF:tRNA binding)	K02863(RP-L1)	ko03010(Ribosome)	Cytoplasmic	PF00687(Ribosomal protein L1p/L10e family)
A8HTX8	50S ribosomal protein L1	rplA	FUNCTION: Binds directly to 23S rRNA. The L1 stalk is quite mobile in the ribosome, and is involved in E site tRNA release. {ECO:0000255|HAMAP-Rule:MF_01318}.; FUNCTION: Protein L1 is also a translational repressor protein, it controls the translation of the L11 operon by binding to its mRNA. {ECO:0000255|HAMAP-Rule:MF_01318}.	24.076	232	sp|A8HTX8|RL1_AZOC5	198	sp|A8HTX8|RL1_AZOC5 50S ribosomal protein L1 OS=Azorhizobium caulinodans (strain ATCC 43989 / DSM 5975 / JCM 20966 / NBRC 14845 / NCIMB 13405 / ORS 571) OX=438753 GN=rplA PE=3 SV=1	sp|A8HTX8|RL1_AZOC5	198	198	K	DKLAENIRAFVDAVVKAKPTGAKGTYVQRVA	91.858	40.724	AFVDAVVK(1)AK	AFVDAVVK(41)AK(-41)	8	2	0.22426	122570000	138900000	133460000	Quantified	GO:0006417(BP:regulation of translation);GO:0006412(BP:translation);GO:0015934(CC:large ribosomal subunit);GO:0019843(MF:rRNA binding);GO:0003735(MF:structural constituent of ribosome);GO:0000049(MF:tRNA binding)	K02863(RP-L1)	ko03010(Ribosome)	Cytoplasmic	PF00687(Ribosomal protein L1p/L10e family)
A8HTY1	50S ribosomal protein L10	rplJ	FUNCTION: Forms part of the ribosomal stalk, playing a central role in the interaction of the ribosome with GTP-bound translation factors. {ECO:0000255|HAMAP-Rule:MF_00362}.	17.96	172	sp|A8HTY1|RL10_AZOC5	135	sp|A8HTY1|RL10_AZOC5 50S ribosomal protein L10 OS=Azorhizobium caulinodans (strain ATCC 43989 / DSM 5975 / JCM 20966 / NBRC 14845 / NCIMB 13405 / ORS 571) OX=438753 GN=rplJ PE=3 SV=1	sp|A8HTY1|RL10_AZOC5	135	135	K	VKALATMPSLDELRAKLVGLIQAPATKIAQL	99.539	98.156	AK(1)LVGLIQAPATK	AK(98)LVGLIQAPATK(-98)	2	2	0.12625	65538000	45826000	38802000	Quantified	GO:0042254(BP:ribosome biogenesis);GO:0006412(BP:translation);GO:0015934(CC:large ribosomal subunit);GO:0070180(MF:large ribosomal subunit rRNA binding);GO:0003735(MF:structural constituent of ribosome)	K02864(RP-L10)	ko03010(Ribosome)	Periplasmic;Cytoplasmic	PF00466(Ribosomal protein L10)
A8HTY1	50S ribosomal protein L10	rplJ	FUNCTION: Forms part of the ribosomal stalk, playing a central role in the interaction of the ribosome with GTP-bound translation factors. {ECO:0000255|HAMAP-Rule:MF_00362}.	17.96	172	sp|A8HTY1|RL10_AZOC5	146	sp|A8HTY1|RL10_AZOC5 50S ribosomal protein L10 OS=Azorhizobium caulinodans (strain ATCC 43989 / DSM 5975 / JCM 20966 / NBRC 14845 / NCIMB 13405 / ORS 571) OX=438753 GN=rplJ PE=3 SV=1	sp|A8HTY1|RL10_AZOC5	146	146	K	ELRAKLVGLIQAPATKIAQLSTAPAAKLARV	89.859	89.859	LVGLIQAPATK(1)IAQLSTAPAAK	LVGLIQAPATK(90)IAQLSTAPAAK(-90)	11	3	-1.1375	58543000		63518000	Quantified	GO:0042254(BP:ribosome biogenesis);GO:0006412(BP:translation);GO:0015934(CC:large ribosomal subunit);GO:0070180(MF:large ribosomal subunit rRNA binding);GO:0003735(MF:structural constituent of ribosome)	K02864(RP-L10)	ko03010(Ribosome)	Periplasmic;Cytoplasmic	PF00466(Ribosomal protein L10)
A8HTY1	50S ribosomal protein L10	rplJ	FUNCTION: Forms part of the ribosomal stalk, playing a central role in the interaction of the ribosome with GTP-bound translation factors. {ECO:0000255|HAMAP-Rule:MF_00362}.	17.96	172	sp|A8HTY1|RL10_AZOC5	51	sp|A8HTY1|RL10_AZOC5 50S ribosomal protein L10 OS=Azorhizobium caulinodans (strain ATCC 43989 / DSM 5975 / JCM 20966 / NBRC 14845 / NCIMB 13405 / ORS 571) OX=438753 GN=rplJ PE=3 SV=1	sp|A8HTY1|RL10_AZOC5	51	51	K	MSKLRRQMKAEGATVKVAKNRLAKIALEGSD	56.916	50.473	AEGATVK(1)VAK	AEGATVK(50)VAK(-50)	7	2	-1.3365	18618000	18256000	11647000	Quantified	GO:0042254(BP:ribosome biogenesis);GO:0006412(BP:translation);GO:0015934(CC:large ribosomal subunit);GO:0070180(MF:large ribosomal subunit rRNA binding);GO:0003735(MF:structural constituent of ribosome)	K02864(RP-L10)	ko03010(Ribosome)	Periplasmic;Cytoplasmic	PF00466(Ribosomal protein L10)
A8HTY1	50S ribosomal protein L10	rplJ	FUNCTION: Forms part of the ribosomal stalk, playing a central role in the interaction of the ribosome with GTP-bound translation factors. {ECO:0000255|HAMAP-Rule:MF_00362}.	17.96	172	sp|A8HTY1|RL10_AZOC5	157	sp|A8HTY1|RL10_AZOC5 50S ribosomal protein L10 OS=Azorhizobium caulinodans (strain ATCC 43989 / DSM 5975 / JCM 20966 / NBRC 14845 / NCIMB 13405 / ORS 571) OX=438753 GN=rplJ PE=3 SV=1	sp|A8HTY1|RL10_AZOC5	157	157	K	APATKIAQLSTAPAAKLARVFGAYAKQNEAA	119.27	62.287	IAQLSTAPAAK(1)LAR	IAQLSTAPAAK(62)LAR	11	3	0.2496	223840000	165450000	115970000	Quantified	GO:0042254(BP:ribosome biogenesis);GO:0006412(BP:translation);GO:0015934(CC:large ribosomal subunit);GO:0070180(MF:large ribosomal subunit rRNA binding);GO:0003735(MF:structural constituent of ribosome)	K02864(RP-L10)	ko03010(Ribosome)	Periplasmic;Cytoplasmic	PF00466(Ribosomal protein L10)
A8HTY1	50S ribosomal protein L10	rplJ	FUNCTION: Forms part of the ribosomal stalk, playing a central role in the interaction of the ribosome with GTP-bound translation factors. {ECO:0000255|HAMAP-Rule:MF_00362}.	17.96	172	sp|A8HTY1|RL10_AZOC5	102	sp|A8HTY1|RL10_AZOC5 50S ribosomal protein L10 OS=Azorhizobium caulinodans (strain ATCC 43989 / DSM 5975 / JCM 20966 / NBRC 14845 / NCIMB 13405 / ORS 571) OX=438753 GN=rplJ PE=3 SV=1	sp|A8HTY1|RL10_AZOC5	102	102	K	VAAPKVAVEFAKANDKFVILGGAMGKTALNA	112.64	71.153	ANDK(1)FVILGGAMGK	ANDK(71)FVILGGAMGK(-71)	4	2	0.19964	21876000	20572000	13321000	Quantified	GO:0042254(BP:ribosome biogenesis);GO:0006412(BP:translation);GO:0015934(CC:large ribosomal subunit);GO:0070180(MF:large ribosomal subunit rRNA binding);GO:0003735(MF:structural constituent of ribosome)	K02864(RP-L10)	ko03010(Ribosome)	Periplasmic;Cytoplasmic	PF00466(Ribosomal protein L10)
A8HTY4	50S ribosomal protein L7/L12	rplL	FUNCTION: Forms part of the ribosomal stalk which helps the ribosome interact with GTP-bound translation factors. Is thus essential for accurate translation. {ECO:0000255|HAMAP-Rule:MF_00368}.	12.817	125	sp|A8HTY4|RL7_AZOC5	110	sp|A8HTY4|RL7_AZOC5 50S ribosomal protein L7/L12 OS=Azorhizobium caulinodans (strain ATCC 43989 / DSM 5975 / JCM 20966 / NBRC 14845 / NCIMB 13405 / ORS 571) OX=438753 GN=rplL PE=3 SV=1	sp|A8HTY4|RL7_AZOC5	110	110	K	APKPVKEGVAKDEAEKLKAQLEKAGAKVELK	72.138	58.981	DEAEK(1)LK	DEAEK(59)LK(-59)	5	2	0.037432	1267400000	982520000	594540000	Quantified	GO:0006412(BP:translation);GO:0005840(CC:ribosome);GO:0003735(MF:structural constituent of ribosome)	K02935(RP-L7)	ko03010(Ribosome)	Cytoplasmic	PF16320(Ribosomal protein L7/L12 dimerisation domain);PF00542(Ribosomal protein L7/L12 C-terminal domain)
A8HTY4	50S ribosomal protein L7/L12	rplL	FUNCTION: Forms part of the ribosomal stalk which helps the ribosome interact with GTP-bound translation factors. Is thus essential for accurate translation. {ECO:0000255|HAMAP-Rule:MF_00368}.	12.817	125	sp|A8HTY4|RL7_AZOC5	6	sp|A8HTY4|RL7_AZOC5 50S ribosomal protein L7/L12 OS=Azorhizobium caulinodans (strain ATCC 43989 / DSM 5975 / JCM 20966 / NBRC 14845 / NCIMB 13405 / ORS 571) OX=438753 GN=rplL PE=3 SV=1	sp|A8HTY4|RL7_AZOC5	6	6	K	__________MADLTKLVDELSSLTVLEAAE	223.76	191.93	ADLTK(1)LVDELSSLTVLEAAELAK	ADLTK(190)LVDELSSLTVLEAAELAK(-190)	5	2	0.19839			20845000	Identified	GO:0006412(BP:translation);GO:0005840(CC:ribosome);GO:0003735(MF:structural constituent of ribosome)	K02935(RP-L7)	ko03010(Ribosome)	Cytoplasmic	PF16320(Ribosomal protein L7/L12 dimerisation domain);PF00542(Ribosomal protein L7/L12 C-terminal domain)
A8HTY4	50S ribosomal protein L7/L12	rplL	FUNCTION: Forms part of the ribosomal stalk which helps the ribosome interact with GTP-bound translation factors. Is thus essential for accurate translation. {ECO:0000255|HAMAP-Rule:MF_00368}.	12.817	125	sp|A8HTY4|RL7_AZOC5	75	sp|A8HTY4|RL7_AZOC5 50S ribosomal protein L7/L12 OS=Azorhizobium caulinodans (strain ATCC 43989 / DSM 5975 / JCM 20966 / NBRC 14845 / NCIMB 13405 / ORS 571) OX=438753 GN=rplL PE=3 SV=1	sp|A8HTY4|RL7_AZOC5	75	75	K	TVVLANAGDKKIEVIKEVRAITGLGLKEAKD	79.906	76.827	IEVIK(1)EVR	IEVIK(77)EVR	5	2	0.29954	1790200000	1432500000	1213800000	Quantified	GO:0006412(BP:translation);GO:0005840(CC:ribosome);GO:0003735(MF:structural constituent of ribosome)	K02935(RP-L7)	ko03010(Ribosome)	Cytoplasmic	PF16320(Ribosomal protein L7/L12 dimerisation domain);PF00542(Ribosomal protein L7/L12 C-terminal domain)
A8HTY4	50S ribosomal protein L7/L12	rplL	FUNCTION: Forms part of the ribosomal stalk which helps the ribosome interact with GTP-bound translation factors. Is thus essential for accurate translation. {ECO:0000255|HAMAP-Rule:MF_00368}.	12.817	125	sp|A8HTY4|RL7_AZOC5	117	sp|A8HTY4|RL7_AZOC5 50S ribosomal protein L7/L12 OS=Azorhizobium caulinodans (strain ATCC 43989 / DSM 5975 / JCM 20966 / NBRC 14845 / NCIMB 13405 / ORS 571) OX=438753 GN=rplL PE=3 SV=1	sp|A8HTY4|RL7_AZOC5	117	117	K	GVAKDEAEKLKAQLEKAGAKVELK_______	68.371	46.129	AQLEK(1)AGAK	AQLEK(46)AGAK(-46)	5	2	0.48165	2129800000	1704900000	1041200000	Quantified	GO:0006412(BP:translation);GO:0005840(CC:ribosome);GO:0003735(MF:structural constituent of ribosome)	K02935(RP-L7)	ko03010(Ribosome)	Cytoplasmic	PF16320(Ribosomal protein L7/L12 dimerisation domain);PF00542(Ribosomal protein L7/L12 C-terminal domain)
A8HTY4	50S ribosomal protein L7/L12	rplL	FUNCTION: Forms part of the ribosomal stalk which helps the ribosome interact with GTP-bound translation factors. Is thus essential for accurate translation. {ECO:0000255|HAMAP-Rule:MF_00368}.	12.817	125	sp|A8HTY4|RL7_AZOC5	86	sp|A8HTY4|RL7_AZOC5 50S ribosomal protein L7/L12 OS=Azorhizobium caulinodans (strain ATCC 43989 / DSM 5975 / JCM 20966 / NBRC 14845 / NCIMB 13405 / ORS 571) OX=438753 GN=rplL PE=3 SV=1	sp|A8HTY4|RL7_AZOC5	86	86	K	IEVIKEVRAITGLGLKEAKDLVEGAPKPVKE	46.64	46.64	AITGLGLK(1)EAK	AITGLGLK(47)EAK(-47)	8	2	0.49222	64310000	45635000	33405000	Quantified	GO:0006412(BP:translation);GO:0005840(CC:ribosome);GO:0003735(MF:structural constituent of ribosome)	K02935(RP-L7)	ko03010(Ribosome)	Cytoplasmic	PF16320(Ribosomal protein L7/L12 dimerisation domain);PF00542(Ribosomal protein L7/L12 C-terminal domain)
A8HTY8	DNA-directed RNA polymerase subunit beta	rpoB	FUNCTION: DNA-dependent RNA polymerase catalyzes the transcription of DNA into RNA using the four ribonucleoside triphosphates as substrates. {ECO:0000255|HAMAP-Rule:MF_01321}.	153.14	1376	sp|A8HTY8|RPOB_AZOC5	363	sp|A8HTY8|RPOB_AZOC5 DNA-directed RNA polymerase subunit beta OS=Azorhizobium caulinodans (strain ATCC 43989 / DSM 5975 / JCM 20966 / NBRC 14845 / NCIMB 13405 / ORS 571) OX=438753 GN=rpoB PE=3 SV=1	sp|A8HTY8|RPOB_AZOC5	363	363	K	HINTGAYIRNTLSADKNSSREEALFDIYRVM	123.96	114.83	NTLSADK(1)NSSR	NTLSADK(110)NSSR	7	2	0.2235	34322000	37880000	31992000	Quantified	GO:0006351(BP:transcription, DNA-templated);GO:0003677(MF:DNA binding);GO:0003899(MF:DNA-directed 5'-3' RNA polymerase activity);GO:0032549(MF:ribonucleoside binding)	K03043(rpoB)	ko03020(RNA polymerase)	Cytoplasmic	PF00562(RNA polymerase Rpb2, domain 6);PF04565(RNA polymerase Rpb2, domain 3);PF04563(RNA polymerase beta subunit);PF10385(RNA polymerase beta subunit external 1 domain);PF04560(RNA polymerase Rpb2, domain 7);PF04561(RNA polymerase Rpb2, domain 2)
A8HTY8	DNA-directed RNA polymerase subunit beta	rpoB	FUNCTION: DNA-dependent RNA polymerase catalyzes the transcription of DNA into RNA using the four ribonucleoside triphosphates as substrates. {ECO:0000255|HAMAP-Rule:MF_01321}.	153.14	1376	sp|A8HTY8|RPOB_AZOC5	907	sp|A8HTY8|RPOB_AZOC5 DNA-directed RNA polymerase subunit beta OS=Azorhizobium caulinodans (strain ATCC 43989 / DSM 5975 / JCM 20966 / NBRC 14845 / NCIMB 13405 / ORS 571) OX=438753 GN=rpoB PE=3 SV=1	sp|A8HTY8|RPOB_AZOC5	907	907	K	GKITPKGESPMTPEEKLLRAIFGEKAADVRD	126.03	91.313	GESPMTPEEK(1)LLR	GESPMTPEEK(91)LLR	10	2	6.8422	31014000	36694000	30964000	Quantified	GO:0006351(BP:transcription, DNA-templated);GO:0003677(MF:DNA binding);GO:0003899(MF:DNA-directed 5'-3' RNA polymerase activity);GO:0032549(MF:ribonucleoside binding)	K03043(rpoB)	ko03020(RNA polymerase)	Cytoplasmic	PF00562(RNA polymerase Rpb2, domain 6);PF04565(RNA polymerase Rpb2, domain 3);PF04563(RNA polymerase beta subunit);PF10385(RNA polymerase beta subunit external 1 domain);PF04560(RNA polymerase Rpb2, domain 7);PF04561(RNA polymerase Rpb2, domain 2)
A8HTY8	DNA-directed RNA polymerase subunit beta	rpoB	FUNCTION: DNA-dependent RNA polymerase catalyzes the transcription of DNA into RNA using the four ribonucleoside triphosphates as substrates. {ECO:0000255|HAMAP-Rule:MF_01321}.	153.14	1376	sp|A8HTY8|RPOB_AZOC5	851	sp|A8HTY8|RPOB_AZOC5 DNA-directed RNA polymerase subunit beta OS=Azorhizobium caulinodans (strain ATCC 43989 / DSM 5975 / JCM 20966 / NBRC 14845 / NCIMB 13405 / ORS 571) OX=438753 GN=rpoB PE=3 SV=1	sp|A8HTY8|RPOB_AZOC5	851	851	K	TSIHIEEFEAMARDTKLGPEEITRDIPNVSE	104.82	104.82	DTK(1)LGPEEITR	DTK(100)LGPEEITR	3	2	1.5279	144130000	141100000	94836000	Quantified	GO:0006351(BP:transcription, DNA-templated);GO:0003677(MF:DNA binding);GO:0003899(MF:DNA-directed 5'-3' RNA polymerase activity);GO:0032549(MF:ribonucleoside binding)	K03043(rpoB)	ko03020(RNA polymerase)	Cytoplasmic	PF00562(RNA polymerase Rpb2, domain 6);PF04565(RNA polymerase Rpb2, domain 3);PF04563(RNA polymerase beta subunit);PF10385(RNA polymerase beta subunit external 1 domain);PF04560(RNA polymerase Rpb2, domain 7);PF04561(RNA polymerase Rpb2, domain 2)
A8HTY8	DNA-directed RNA polymerase subunit beta	rpoB	FUNCTION: DNA-dependent RNA polymerase catalyzes the transcription of DNA into RNA using the four ribonucleoside triphosphates as substrates. {ECO:0000255|HAMAP-Rule:MF_01321}.	153.14	1376	sp|A8HTY8|RPOB_AZOC5	1258	sp|A8HTY8|RPOB_AZOC5 DNA-directed RNA polymerase subunit beta OS=Azorhizobium caulinodans (strain ATCC 43989 / DSM 5975 / JCM 20966 / NBRC 14845 / NCIMB 13405 / ORS 571) OX=438753 GN=rpoB PE=3 SV=1	sp|A8HTY8|RPOB_AZOC5	1258	1258	K	VGYIYMLKLHHLVDDKIHARSIGPYSLVTQQ	37.327	37.327	LHHLVDDK(1)IHAR	LHHLVDDK(37)IHAR	8	4	-1.174	7556000	9304900	5896700	Quantified	GO:0006351(BP:transcription, DNA-templated);GO:0003677(MF:DNA binding);GO:0003899(MF:DNA-directed 5'-3' RNA polymerase activity);GO:0032549(MF:ribonucleoside binding)	K03043(rpoB)	ko03020(RNA polymerase)	Cytoplasmic	PF00562(RNA polymerase Rpb2, domain 6);PF04565(RNA polymerase Rpb2, domain 3);PF04563(RNA polymerase beta subunit);PF10385(RNA polymerase beta subunit external 1 domain);PF04560(RNA polymerase Rpb2, domain 7);PF04561(RNA polymerase Rpb2, domain 2)
A8HTY8	DNA-directed RNA polymerase subunit beta	rpoB	FUNCTION: DNA-dependent RNA polymerase catalyzes the transcription of DNA into RNA using the four ribonucleoside triphosphates as substrates. {ECO:0000255|HAMAP-Rule:MF_01321}.	153.14	1376	sp|A8HTY8|RPOB_AZOC5	250	sp|A8HTY8|RPOB_AZOC5 DNA-directed RNA polymerase subunit beta OS=Azorhizobium caulinodans (strain ATCC 43989 / DSM 5975 / JCM 20966 / NBRC 14845 / NCIMB 13405 / ORS 571) OX=438753 GN=rpoB PE=3 SV=1	sp|A8HTY8|RPOB_AZOC5	250	250	K	LYTRAKDGWRMPFDPKRMKGYKAVADLIDAD	71.134	63.306	MPFDPK(1)R	MPFDPK(63)R	6	2	0.038454	135430000	141700000	121290000	Quantified	GO:0006351(BP:transcription, DNA-templated);GO:0003677(MF:DNA binding);GO:0003899(MF:DNA-directed 5'-3' RNA polymerase activity);GO:0032549(MF:ribonucleoside binding)	K03043(rpoB)	ko03020(RNA polymerase)	Cytoplasmic	PF00562(RNA polymerase Rpb2, domain 6);PF04565(RNA polymerase Rpb2, domain 3);PF04563(RNA polymerase beta subunit);PF10385(RNA polymerase beta subunit external 1 domain);PF04560(RNA polymerase Rpb2, domain 7);PF04561(RNA polymerase Rpb2, domain 2)
A8HTY8	DNA-directed RNA polymerase subunit beta	rpoB	FUNCTION: DNA-dependent RNA polymerase catalyzes the transcription of DNA into RNA using the four ribonucleoside triphosphates as substrates. {ECO:0000255|HAMAP-Rule:MF_01321}.	153.14	1376	sp|A8HTY8|RPOB_AZOC5	1042	sp|A8HTY8|RPOB_AZOC5 DNA-directed RNA polymerase subunit beta OS=Azorhizobium caulinodans (strain ATCC 43989 / DSM 5975 / JCM 20966 / NBRC 14845 / NCIMB 13405 / ORS 571) OX=438753 GN=rpoB PE=3 SV=1	sp|A8HTY8|RPOB_AZOC5	1042	1042	K	LMSELEAIRAQYDESKKRLEQRFLDKVEKLQ	101.41	101.41	AQYDESK(1)K	AQYDESK(100)K(-100)	7	2	0.14286	270800000	287430000	253480000	Quantified	GO:0006351(BP:transcription, DNA-templated);GO:0003677(MF:DNA binding);GO:0003899(MF:DNA-directed 5'-3' RNA polymerase activity);GO:0032549(MF:ribonucleoside binding)	K03043(rpoB)	ko03020(RNA polymerase)	Cytoplasmic	PF00562(RNA polymerase Rpb2, domain 6);PF04565(RNA polymerase Rpb2, domain 3);PF04563(RNA polymerase beta subunit);PF10385(RNA polymerase beta subunit external 1 domain);PF04560(RNA polymerase Rpb2, domain 7);PF04561(RNA polymerase Rpb2, domain 2)
A8HTY8	DNA-directed RNA polymerase subunit beta	rpoB	FUNCTION: DNA-dependent RNA polymerase catalyzes the transcription of DNA into RNA using the four ribonucleoside triphosphates as substrates. {ECO:0000255|HAMAP-Rule:MF_01321}.	153.14	1376	sp|A8HTY8|RPOB_AZOC5	288	sp|A8HTY8|RPOB_AZOC5 DNA-directed RNA polymerase subunit beta OS=Azorhizobium caulinodans (strain ATCC 43989 / DSM 5975 / JCM 20966 / NBRC 14845 / NCIMB 13405 / ORS 571) OX=438753 GN=rpoB PE=3 SV=1	sp|A8HTY8|RPOB_AZOC5	288	288	K	AGKKLTVRAARQLVEKGLKALKISDDEMVGQ	94.806	84.568	QLVEK(1)GLK	QLVEK(85)GLK(-85)	5	2	0.82077	37673000	35612000	24782000	Quantified	GO:0006351(BP:transcription, DNA-templated);GO:0003677(MF:DNA binding);GO:0003899(MF:DNA-directed 5'-3' RNA polymerase activity);GO:0032549(MF:ribonucleoside binding)	K03043(rpoB)	ko03020(RNA polymerase)	Cytoplasmic	PF00562(RNA polymerase Rpb2, domain 6);PF04565(RNA polymerase Rpb2, domain 3);PF04563(RNA polymerase beta subunit);PF10385(RNA polymerase beta subunit external 1 domain);PF04560(RNA polymerase Rpb2, domain 7);PF04561(RNA polymerase Rpb2, domain 2)
A8HTY8	DNA-directed RNA polymerase subunit beta	rpoB	FUNCTION: DNA-dependent RNA polymerase catalyzes the transcription of DNA into RNA using the four ribonucleoside triphosphates as substrates. {ECO:0000255|HAMAP-Rule:MF_01321}.	153.14	1376	sp|A8HTY8|RPOB_AZOC5	167	sp|A8HTY8|RPOB_AZOC5 DNA-directed RNA polymerase subunit beta OS=Azorhizobium caulinodans (strain ATCC 43989 / DSM 5975 / JCM 20966 / NBRC 14845 / NCIMB 13405 / ORS 571) OX=438753 GN=rpoB PE=3 SV=1	sp|A8HTY8|RPOB_AZOC5	167	167	K	VSQMHRSPGVFFDHDKGKTHSSGKLLFAARI	57.136	49.929	SPGVFFDHDK(1)GK	SPGVFFDHDK(50)GK(-50)	10	3	1.2081	26127000	27402000	30593000	Quantified	GO:0006351(BP:transcription, DNA-templated);GO:0003677(MF:DNA binding);GO:0003899(MF:DNA-directed 5'-3' RNA polymerase activity);GO:0032549(MF:ribonucleoside binding)	K03043(rpoB)	ko03020(RNA polymerase)	Cytoplasmic	PF00562(RNA polymerase Rpb2, domain 6);PF04565(RNA polymerase Rpb2, domain 3);PF04563(RNA polymerase beta subunit);PF10385(RNA polymerase beta subunit external 1 domain);PF04560(RNA polymerase Rpb2, domain 7);PF04561(RNA polymerase Rpb2, domain 2)
A8HTY8	DNA-directed RNA polymerase subunit beta	rpoB	FUNCTION: DNA-dependent RNA polymerase catalyzes the transcription of DNA into RNA using the four ribonucleoside triphosphates as substrates. {ECO:0000255|HAMAP-Rule:MF_01321}.	153.14	1376	sp|A8HTY8|RPOB_AZOC5	175	sp|A8HTY8|RPOB_AZOC5 DNA-directed RNA polymerase subunit beta OS=Azorhizobium caulinodans (strain ATCC 43989 / DSM 5975 / JCM 20966 / NBRC 14845 / NCIMB 13405 / ORS 571) OX=438753 GN=rpoB PE=3 SV=1	sp|A8HTY8|RPOB_AZOC5	175	175	K	GVFFDHDKGKTHSSGKLLFAARIIPYRGSWL	87.298	58.17	THSSGK(1)LLFAAR	THSSGK(58)LLFAAR	6	3	-0.85562			5010200	Identified	GO:0006351(BP:transcription, DNA-templated);GO:0003677(MF:DNA binding);GO:0003899(MF:DNA-directed 5'-3' RNA polymerase activity);GO:0032549(MF:ribonucleoside binding)	K03043(rpoB)	ko03020(RNA polymerase)	Cytoplasmic	PF00562(RNA polymerase Rpb2, domain 6);PF04565(RNA polymerase Rpb2, domain 3);PF04563(RNA polymerase beta subunit);PF10385(RNA polymerase beta subunit external 1 domain);PF04560(RNA polymerase Rpb2, domain 7);PF04561(RNA polymerase Rpb2, domain 2)
A8HTY8	DNA-directed RNA polymerase subunit beta	rpoB	FUNCTION: DNA-dependent RNA polymerase catalyzes the transcription of DNA into RNA using the four ribonucleoside triphosphates as substrates. {ECO:0000255|HAMAP-Rule:MF_01321}.	153.14	1376	sp|A8HTY8|RPOB_AZOC5	591	sp|A8HTY8|RPOB_AZOC5 DNA-directed RNA polymerase subunit beta OS=Azorhizobium caulinodans (strain ATCC 43989 / DSM 5975 / JCM 20966 / NBRC 14845 / NCIMB 13405 / ORS 571) OX=438753 GN=rpoB PE=3 SV=1	sp|A8HTY8|RPOB_AZOC5	591	591	K	NIGLINSLATFARVNKYGFIEAPYRRVVDGR	108.43	84.658	VNK(1)YGFIEAPYR	VNK(85)YGFIEAPYR	3	2	-1.4019	116230000	120580000	114830000	Quantified	GO:0006351(BP:transcription, DNA-templated);GO:0003677(MF:DNA binding);GO:0003899(MF:DNA-directed 5'-3' RNA polymerase activity);GO:0032549(MF:ribonucleoside binding)	K03043(rpoB)	ko03020(RNA polymerase)	Cytoplasmic	PF00562(RNA polymerase Rpb2, domain 6);PF04565(RNA polymerase Rpb2, domain 3);PF04563(RNA polymerase beta subunit);PF10385(RNA polymerase beta subunit external 1 domain);PF04560(RNA polymerase Rpb2, domain 7);PF04561(RNA polymerase Rpb2, domain 2)
A8HTY8	DNA-directed RNA polymerase subunit beta	rpoB	FUNCTION: DNA-dependent RNA polymerase catalyzes the transcription of DNA into RNA using the four ribonucleoside triphosphates as substrates. {ECO:0000255|HAMAP-Rule:MF_01321}.	153.14	1376	sp|A8HTY8|RPOB_AZOC5	916	sp|A8HTY8|RPOB_AZOC5 DNA-directed RNA polymerase subunit beta OS=Azorhizobium caulinodans (strain ATCC 43989 / DSM 5975 / JCM 20966 / NBRC 14845 / NCIMB 13405 / ORS 571) OX=438753 GN=rpoB PE=3 SV=1	sp|A8HTY8|RPOB_AZOC5	916	916	K	PMTPEEKLLRAIFGEKAADVRDTSLRLPPGT	74.841	74.841	AIFGEK(1)AADVR	AIFGEK(75)AADVR	6	2	3.4235	38148000	31509000	29295000	Quantified	GO:0006351(BP:transcription, DNA-templated);GO:0003677(MF:DNA binding);GO:0003899(MF:DNA-directed 5'-3' RNA polymerase activity);GO:0032549(MF:ribonucleoside binding)	K03043(rpoB)	ko03020(RNA polymerase)	Cytoplasmic	PF00562(RNA polymerase Rpb2, domain 6);PF04565(RNA polymerase Rpb2, domain 3);PF04563(RNA polymerase beta subunit);PF10385(RNA polymerase beta subunit external 1 domain);PF04560(RNA polymerase Rpb2, domain 7);PF04561(RNA polymerase Rpb2, domain 2)
A8HTY8	DNA-directed RNA polymerase subunit beta	rpoB	FUNCTION: DNA-dependent RNA polymerase catalyzes the transcription of DNA into RNA using the four ribonucleoside triphosphates as substrates. {ECO:0000255|HAMAP-Rule:MF_01321}.	153.14	1376	sp|A8HTY8|RPOB_AZOC5	752	sp|A8HTY8|RPOB_AZOC5 DNA-directed RNA polymerase subunit beta OS=Azorhizobium caulinodans (strain ATCC 43989 / DSM 5975 / JCM 20966 / NBRC 14845 / NCIMB 13405 / ORS 571) OX=438753 GN=rpoB PE=3 SV=1	sp|A8HTY8|RPOB_AZOC5	752	752	K	ATRIVIRATGETDPSKSGVDIYRLMKFQRSN	82.543	82.543	ATGETDPSK(1)SGVDIYR	ATGETDPSK(83)SGVDIYR	9	2	-0.34136				Identified	GO:0006351(BP:transcription, DNA-templated);GO:0003677(MF:DNA binding);GO:0003899(MF:DNA-directed 5'-3' RNA polymerase activity);GO:0032549(MF:ribonucleoside binding)	K03043(rpoB)	ko03020(RNA polymerase)	Cytoplasmic	PF00562(RNA polymerase Rpb2, domain 6);PF04565(RNA polymerase Rpb2, domain 3);PF04563(RNA polymerase beta subunit);PF10385(RNA polymerase beta subunit external 1 domain);PF04560(RNA polymerase Rpb2, domain 7);PF04561(RNA polymerase Rpb2, domain 2)
A8HTZ1	DNA-directed RNA polymerase subunit beta'	rpoC	FUNCTION: DNA-dependent RNA polymerase catalyzes the transcription of DNA into RNA using the four ribonucleoside triphosphates as substrates. {ECO:0000255|HAMAP-Rule:MF_01322}.	154.73	1393	sp|A8HTZ1|RPOC_AZOC5	327	sp|A8HTZ1|RPOC_AZOC5 DNA-directed RNA polymerase subunit beta' OS=Azorhizobium caulinodans (strain ATCC 43989 / DSM 5975 / JCM 20966 / NBRC 14845 / NCIMB 13405 / ORS 571) OX=438753 GN=rpoC PE=3 SV=1	sp|A8HTZ1|RPOC_AZOC5	327	327	K	GRRGRVITGANKRPLKSLADMLKGKQGRFRQ	63.473	63.473	RPLK(1)SLADMLK	RPLK(63)SLADMLK(-63)	4	3	-0.1522	49531000	42662000	33472000	Quantified	GO:0006351(BP:transcription, DNA-templated);GO:0003677(MF:DNA binding);GO:0003899(MF:DNA-directed 5'-3' RNA polymerase activity);GO:0000287(MF:magnesium ion binding);GO:0008270(MF:zinc ion binding)	K03046(rpoC)	ko03020(RNA polymerase)	Cytoplasmic	PF04998(RNA polymerase Rpb1, domain 5);PF04983(RNA polymerase Rpb1, domain 3);PF05000(RNA polymerase Rpb1, domain 4);PF04997(RNA polymerase Rpb1, domain 1);PF00623(RNA polymerase Rpb1, domain 2)
A8HTZ1	DNA-directed RNA polymerase subunit beta'	rpoC	FUNCTION: DNA-dependent RNA polymerase catalyzes the transcription of DNA into RNA using the four ribonucleoside triphosphates as substrates. {ECO:0000255|HAMAP-Rule:MF_01322}.	154.73	1393	sp|A8HTZ1|RPOC_AZOC5	786	sp|A8HTZ1|RPOC_AZOC5 DNA-directed RNA polymerase subunit beta' OS=Azorhizobium caulinodans (strain ATCC 43989 / DSM 5975 / JCM 20966 / NBRC 14845 / NCIMB 13405 / ORS 571) OX=438753 GN=rpoC PE=3 SV=1	sp|A8HTZ1|RPOC_AZOC5	786	786	K	NSTHGARKGLADTALKTANSGYLTRRLVDVA	73.093	73.093	GLADTALK(1)TANSGYLTR	GLADTALK(73)TANSGYLTR	8	3	1.6246	17018000	11568000	16182000	Quantified	GO:0006351(BP:transcription, DNA-templated);GO:0003677(MF:DNA binding);GO:0003899(MF:DNA-directed 5'-3' RNA polymerase activity);GO:0000287(MF:magnesium ion binding);GO:0008270(MF:zinc ion binding)	K03046(rpoC)	ko03020(RNA polymerase)	Cytoplasmic	PF04998(RNA polymerase Rpb1, domain 5);PF04983(RNA polymerase Rpb1, domain 3);PF05000(RNA polymerase Rpb1, domain 4);PF04997(RNA polymerase Rpb1, domain 1);PF00623(RNA polymerase Rpb1, domain 2)
A8HTZ1	DNA-directed RNA polymerase subunit beta'	rpoC	FUNCTION: DNA-dependent RNA polymerase catalyzes the transcription of DNA into RNA using the four ribonucleoside triphosphates as substrates. {ECO:0000255|HAMAP-Rule:MF_01322}.	154.73	1393	sp|A8HTZ1|RPOC_AZOC5	1008	sp|A8HTZ1|RPOC_AZOC5 DNA-directed RNA polymerase subunit beta' OS=Azorhizobium caulinodans (strain ATCC 43989 / DSM 5975 / JCM 20966 / NBRC 14845 / NCIMB 13405 / ORS 571) OX=438753 GN=rpoC PE=3 SV=1	sp|A8HTZ1|RPOC_AZOC5	1008	1008	K	IQYGSRLKVDEGDTVKRGQRIAEWDPYTRPI	115.49	114.89	VDEGDTVK(1)R	VDEGDTVK(110)R	8	2	2.0146	142490000	83217000	61642000	Quantified	GO:0006351(BP:transcription, DNA-templated);GO:0003677(MF:DNA binding);GO:0003899(MF:DNA-directed 5'-3' RNA polymerase activity);GO:0000287(MF:magnesium ion binding);GO:0008270(MF:zinc ion binding)	K03046(rpoC)	ko03020(RNA polymerase)	Cytoplasmic	PF04998(RNA polymerase Rpb1, domain 5);PF04983(RNA polymerase Rpb1, domain 3);PF05000(RNA polymerase Rpb1, domain 4);PF04997(RNA polymerase Rpb1, domain 1);PF00623(RNA polymerase Rpb1, domain 2)
A8HTZ1	DNA-directed RNA polymerase subunit beta'	rpoC	FUNCTION: DNA-dependent RNA polymerase catalyzes the transcription of DNA into RNA using the four ribonucleoside triphosphates as substrates. {ECO:0000255|HAMAP-Rule:MF_01322}.	154.73	1393	sp|A8HTZ1|RPOC_AZOC5	75	sp|A8HTZ1|RPOC_AZOC5 DNA-directed RNA polymerase subunit beta' OS=Azorhizobium caulinodans (strain ATCC 43989 / DSM 5975 / JCM 20966 / NBRC 14845 / NCIMB 13405 / ORS 571) OX=438753 GN=rpoC PE=3 SV=1	sp|A8HTZ1|RPOC_AZOC5	75	75	K	ARIFGPIKDYECLCGKYKRMKYKGIICEKCG	114.89	114.89	DYECLCGK(1)YK	DYECLCGK(110)YK(-110)	8	2	-0.83808	29939000	26211000		Quantified	GO:0006351(BP:transcription, DNA-templated);GO:0003677(MF:DNA binding);GO:0003899(MF:DNA-directed 5'-3' RNA polymerase activity);GO:0000287(MF:magnesium ion binding);GO:0008270(MF:zinc ion binding)	K03046(rpoC)	ko03020(RNA polymerase)	Cytoplasmic	PF04998(RNA polymerase Rpb1, domain 5);PF04983(RNA polymerase Rpb1, domain 3);PF05000(RNA polymerase Rpb1, domain 4);PF04997(RNA polymerase Rpb1, domain 1);PF00623(RNA polymerase Rpb1, domain 2)
A8HTZ1	DNA-directed RNA polymerase subunit beta'	rpoC	FUNCTION: DNA-dependent RNA polymerase catalyzes the transcription of DNA into RNA using the four ribonucleoside triphosphates as substrates. {ECO:0000255|HAMAP-Rule:MF_01322}.	154.73	1393	sp|A8HTZ1|RPOC_AZOC5	1304	sp|A8HTZ1|RPOC_AZOC5 DNA-directed RNA polymerase subunit beta' OS=Azorhizobium caulinodans (strain ATCC 43989 / DSM 5975 / JCM 20966 / NBRC 14845 / NCIMB 13405 / ORS 571) OX=438753 GN=rpoC PE=3 SV=1	sp|A8HTZ1|RPOC_AZOC5	1304	1304	K	GLKPATGHPVLLGITKASLQTRSFFSAASFQ	111.65	43.848	PATGHPVLLGITK(1)ASLQTR	PATGHPVLLGITK(44)ASLQTR	13	3	0.31713	40195000	41671000	27901000	Quantified	GO:0006351(BP:transcription, DNA-templated);GO:0003677(MF:DNA binding);GO:0003899(MF:DNA-directed 5'-3' RNA polymerase activity);GO:0000287(MF:magnesium ion binding);GO:0008270(MF:zinc ion binding)	K03046(rpoC)	ko03020(RNA polymerase)	Cytoplasmic	PF04998(RNA polymerase Rpb1, domain 5);PF04983(RNA polymerase Rpb1, domain 3);PF05000(RNA polymerase Rpb1, domain 4);PF04997(RNA polymerase Rpb1, domain 1);PF00623(RNA polymerase Rpb1, domain 2)
A8HTZ1	DNA-directed RNA polymerase subunit beta'	rpoC	FUNCTION: DNA-dependent RNA polymerase catalyzes the transcription of DNA into RNA using the four ribonucleoside triphosphates as substrates. {ECO:0000255|HAMAP-Rule:MF_01322}.	154.73	1393	sp|A8HTZ1|RPOC_AZOC5	678	sp|A8HTZ1|RPOC_AZOC5 DNA-directed RNA polymerase subunit beta' OS=Azorhizobium caulinodans (strain ATCC 43989 / DSM 5975 / JCM 20966 / NBRC 14845 / NCIMB 13405 / ORS 571) OX=438753 GN=rpoC PE=3 SV=1	sp|A8HTZ1|RPOC_AZOC5	678	678	K	EYEQQYNDGLITQGEKYNKVVDAWGKCTDRI	121.41	121.41	EYEQQYNDGLITQGEK(1)YNK	EYEQQYNDGLITQGEK(120)YNK(-120)	16	3	0.28772	28770000	23135000		Quantified	GO:0006351(BP:transcription, DNA-templated);GO:0003677(MF:DNA binding);GO:0003899(MF:DNA-directed 5'-3' RNA polymerase activity);GO:0000287(MF:magnesium ion binding);GO:0008270(MF:zinc ion binding)	K03046(rpoC)	ko03020(RNA polymerase)	Cytoplasmic	PF04998(RNA polymerase Rpb1, domain 5);PF04983(RNA polymerase Rpb1, domain 3);PF05000(RNA polymerase Rpb1, domain 4);PF04997(RNA polymerase Rpb1, domain 1);PF00623(RNA polymerase Rpb1, domain 2)
A8HTZ1	DNA-directed RNA polymerase subunit beta'	rpoC	FUNCTION: DNA-dependent RNA polymerase catalyzes the transcription of DNA into RNA using the four ribonucleoside triphosphates as substrates. {ECO:0000255|HAMAP-Rule:MF_01322}.	154.73	1393	sp|A8HTZ1|RPOC_AZOC5	878	sp|A8HTZ1|RPOC_AZOC5 DNA-directed RNA polymerase subunit beta' OS=Azorhizobium caulinodans (strain ATCC 43989 / DSM 5975 / JCM 20966 / NBRC 14845 / NCIMB 13405 / ORS 571) OX=438753 GN=rpoC PE=3 SV=1	sp|A8HTZ1|RPOC_AZOC5	878	878	K	EHHIERINKSGIQEIKIRSVLTCETRNGVCG	155.07	90.64	SGIQEIK(1)IR	SGIQEIK(91)IR	7	2	-0.18717	171120000	163380000	135490000	Quantified	GO:0006351(BP:transcription, DNA-templated);GO:0003677(MF:DNA binding);GO:0003899(MF:DNA-directed 5'-3' RNA polymerase activity);GO:0000287(MF:magnesium ion binding);GO:0008270(MF:zinc ion binding)	K03046(rpoC)	ko03020(RNA polymerase)	Cytoplasmic	PF04998(RNA polymerase Rpb1, domain 5);PF04983(RNA polymerase Rpb1, domain 3);PF05000(RNA polymerase Rpb1, domain 4);PF04997(RNA polymerase Rpb1, domain 1);PF00623(RNA polymerase Rpb1, domain 2)
A8HTZ1	DNA-directed RNA polymerase subunit beta'	rpoC	FUNCTION: DNA-dependent RNA polymerase catalyzes the transcription of DNA into RNA using the four ribonucleoside triphosphates as substrates. {ECO:0000255|HAMAP-Rule:MF_01322}.	154.73	1393	sp|A8HTZ1|RPOC_AZOC5	735	sp|A8HTZ1|RPOC_AZOC5 DNA-directed RNA polymerase subunit beta' OS=Azorhizobium caulinodans (strain ATCC 43989 / DSM 5975 / JCM 20966 / NBRC 14845 / NCIMB 13405 / ORS 571) OX=438753 GN=rpoC PE=3 SV=1	sp|A8HTZ1|RPOC_AZOC5	735	735	K	YMMSHSGARGSPAQMKQLAGMRGLMAKPSGE	145.99	96.171	GSPAQMK(1)QLAGMR	GSPAQMK(96)QLAGMR	7	2	-0.75046	24835000	37680000	31289000	Quantified	GO:0006351(BP:transcription, DNA-templated);GO:0003677(MF:DNA binding);GO:0003899(MF:DNA-directed 5'-3' RNA polymerase activity);GO:0000287(MF:magnesium ion binding);GO:0008270(MF:zinc ion binding)	K03046(rpoC)	ko03020(RNA polymerase)	Cytoplasmic	PF04998(RNA polymerase Rpb1, domain 5);PF04983(RNA polymerase Rpb1, domain 3);PF05000(RNA polymerase Rpb1, domain 4);PF04997(RNA polymerase Rpb1, domain 1);PF00623(RNA polymerase Rpb1, domain 2)
A8HTZ1	DNA-directed RNA polymerase subunit beta'	rpoC	FUNCTION: DNA-dependent RNA polymerase catalyzes the transcription of DNA into RNA using the four ribonucleoside triphosphates as substrates. {ECO:0000255|HAMAP-Rule:MF_01322}.	154.73	1393	sp|A8HTZ1|RPOC_AZOC5	364	sp|A8HTZ1|RPOC_AZOC5 DNA-directed RNA polymerase subunit beta' OS=Azorhizobium caulinodans (strain ATCC 43989 / DSM 5975 / JCM 20966 / NBRC 14845 / NCIMB 13405 / ORS 571) OX=438753 GN=rpoC PE=3 SV=1	sp|A8HTZ1|RPOC_AZOC5	364	364	K	VDYSGRSVIVVGPELKLHQCGLPKKMALELF	110.22	86.455	SVIVVGPELK(1)LHQCGLPK	SVIVVGPELK(86)LHQCGLPK(-86)	10	3	0.46399	90520000	69757000	80490000	Quantified	GO:0006351(BP:transcription, DNA-templated);GO:0003677(MF:DNA binding);GO:0003899(MF:DNA-directed 5'-3' RNA polymerase activity);GO:0000287(MF:magnesium ion binding);GO:0008270(MF:zinc ion binding)	K03046(rpoC)	ko03020(RNA polymerase)	Cytoplasmic	PF04998(RNA polymerase Rpb1, domain 5);PF04983(RNA polymerase Rpb1, domain 3);PF05000(RNA polymerase Rpb1, domain 4);PF04997(RNA polymerase Rpb1, domain 1);PF00623(RNA polymerase Rpb1, domain 2)
A8HTZ1	DNA-directed RNA polymerase subunit beta'	rpoC	FUNCTION: DNA-dependent RNA polymerase catalyzes the transcription of DNA into RNA using the four ribonucleoside triphosphates as substrates. {ECO:0000255|HAMAP-Rule:MF_01322}.	154.73	1393	sp|A8HTZ1|RPOC_AZOC5	594	sp|A8HTZ1|RPOC_AZOC5 DNA-directed RNA polymerase subunit beta' OS=Azorhizobium caulinodans (strain ATCC 43989 / DSM 5975 / JCM 20966 / NBRC 14845 / NCIMB 13405 / ORS 571) OX=438753 GN=rpoC PE=3 SV=1	sp|A8HTZ1|RPOC_AZOC5	594	594	K	ELLPKHHKVPFDVVNKLMTKKEISNMIDTVY	160.36	111.5	VPFDVVNK(1)LMTK	VPFDVVNK(110)LMTK(-110)	8	2	-0.16211	38073000	38602000	33847000	Quantified	GO:0006351(BP:transcription, DNA-templated);GO:0003677(MF:DNA binding);GO:0003899(MF:DNA-directed 5'-3' RNA polymerase activity);GO:0000287(MF:magnesium ion binding);GO:0008270(MF:zinc ion binding)	K03046(rpoC)	ko03020(RNA polymerase)	Cytoplasmic	PF04998(RNA polymerase Rpb1, domain 5);PF04983(RNA polymerase Rpb1, domain 3);PF05000(RNA polymerase Rpb1, domain 4);PF04997(RNA polymerase Rpb1, domain 1);PF00623(RNA polymerase Rpb1, domain 2)
A8HTZ1	DNA-directed RNA polymerase subunit beta'	rpoC	FUNCTION: DNA-dependent RNA polymerase catalyzes the transcription of DNA into RNA using the four ribonucleoside triphosphates as substrates. {ECO:0000255|HAMAP-Rule:MF_01322}.	154.73	1393	sp|A8HTZ1|RPOC_AZOC5	397	sp|A8HTZ1|RPOC_AZOC5 DNA-directed RNA polymerase subunit beta' OS=Azorhizobium caulinodans (strain ATCC 43989 / DSM 5975 / JCM 20966 / NBRC 14845 / NCIMB 13405 / ORS 571) OX=438753 GN=rpoC PE=3 SV=1	sp|A8HTZ1|RPOC_AZOC5	397	397	K	FIYARLDAKGHSATVKQAKKLVEKERPEVWD	140.45	121.64	GHSATVK(1)QAK	GHSATVK(120)QAK(-120)	7	2	-0.6686	25289000	27250000	25369000	Quantified	GO:0006351(BP:transcription, DNA-templated);GO:0003677(MF:DNA binding);GO:0003899(MF:DNA-directed 5'-3' RNA polymerase activity);GO:0000287(MF:magnesium ion binding);GO:0008270(MF:zinc ion binding)	K03046(rpoC)	ko03020(RNA polymerase)	Cytoplasmic	PF04998(RNA polymerase Rpb1, domain 5);PF04983(RNA polymerase Rpb1, domain 3);PF05000(RNA polymerase Rpb1, domain 4);PF04997(RNA polymerase Rpb1, domain 1);PF00623(RNA polymerase Rpb1, domain 2)
A8HTZ1	DNA-directed RNA polymerase subunit beta'	rpoC	FUNCTION: DNA-dependent RNA polymerase catalyzes the transcription of DNA into RNA using the four ribonucleoside triphosphates as substrates. {ECO:0000255|HAMAP-Rule:MF_01322}.	154.73	1393	sp|A8HTZ1|RPOC_AZOC5	323	sp|A8HTZ1|RPOC_AZOC5 DNA-directed RNA polymerase subunit beta' OS=Azorhizobium caulinodans (strain ATCC 43989 / DSM 5975 / JCM 20966 / NBRC 14845 / NCIMB 13405 / ORS 571) OX=438753 GN=rpoC PE=3 SV=1	sp|A8HTZ1|RPOC_AZOC5	323	323	K	LFDNGRRGRVITGANKRPLKSLADMLKGKQG	89.171	85.676	VITGANK(1)RPLK	VITGANK(86)RPLK(-86)	7	2	-0.54185	62879000	64125000	78743000	Quantified	GO:0006351(BP:transcription, DNA-templated);GO:0003677(MF:DNA binding);GO:0003899(MF:DNA-directed 5'-3' RNA polymerase activity);GO:0000287(MF:magnesium ion binding);GO:0008270(MF:zinc ion binding)	K03046(rpoC)	ko03020(RNA polymerase)	Cytoplasmic	PF04998(RNA polymerase Rpb1, domain 5);PF04983(RNA polymerase Rpb1, domain 3);PF05000(RNA polymerase Rpb1, domain 4);PF04997(RNA polymerase Rpb1, domain 1);PF00623(RNA polymerase Rpb1, domain 2)
A8HTZ1	DNA-directed RNA polymerase subunit beta'	rpoC	FUNCTION: DNA-dependent RNA polymerase catalyzes the transcription of DNA into RNA using the four ribonucleoside triphosphates as substrates. {ECO:0000255|HAMAP-Rule:MF_01322}.	154.73	1393	sp|A8HTZ1|RPOC_AZOC5	405	sp|A8HTZ1|RPOC_AZOC5 DNA-directed RNA polymerase subunit beta' OS=Azorhizobium caulinodans (strain ATCC 43989 / DSM 5975 / JCM 20966 / NBRC 14845 / NCIMB 13405 / ORS 571) OX=438753 GN=rpoC PE=3 SV=1	sp|A8HTZ1|RPOC_AZOC5	405	405	K	KGHSATVKQAKKLVEKERPEVWDILDEVIRE	74.364	74.364	LVEK(1)ERPEVWDILDEVIR	LVEK(74)ERPEVWDILDEVIR	4	3	-1.9446	43170000	82250000	59704000	Quantified	GO:0006351(BP:transcription, DNA-templated);GO:0003677(MF:DNA binding);GO:0003899(MF:DNA-directed 5'-3' RNA polymerase activity);GO:0000287(MF:magnesium ion binding);GO:0008270(MF:zinc ion binding)	K03046(rpoC)	ko03020(RNA polymerase)	Cytoplasmic	PF04998(RNA polymerase Rpb1, domain 5);PF04983(RNA polymerase Rpb1, domain 3);PF05000(RNA polymerase Rpb1, domain 4);PF04997(RNA polymerase Rpb1, domain 1);PF00623(RNA polymerase Rpb1, domain 2)
A8HTZ1	DNA-directed RNA polymerase subunit beta'	rpoC	FUNCTION: DNA-dependent RNA polymerase catalyzes the transcription of DNA into RNA using the four ribonucleoside triphosphates as substrates. {ECO:0000255|HAMAP-Rule:MF_01322}.	154.73	1393	sp|A8HTZ1|RPOC_AZOC5	549	sp|A8HTZ1|RPOC_AZOC5 DNA-directed RNA polymerase subunit beta' OS=Azorhizobium caulinodans (strain ATCC 43989 / DSM 5975 / JCM 20966 / NBRC 14845 / NCIMB 13405 / ORS 571) OX=438753 GN=rpoC PE=3 SV=1	sp|A8HTZ1|RPOC_AZOC5	549	549	K	EIDHAIAAKAITLHTKIRGRYIGVDADGKRY	79.906	67.993	AITLHTK(1)IR	AITLHTK(68)IR	7	2	-1.1247	81137000	67482000	53450000	Quantified	GO:0006351(BP:transcription, DNA-templated);GO:0003677(MF:DNA binding);GO:0003899(MF:DNA-directed 5'-3' RNA polymerase activity);GO:0000287(MF:magnesium ion binding);GO:0008270(MF:zinc ion binding)	K03046(rpoC)	ko03020(RNA polymerase)	Cytoplasmic	PF04998(RNA polymerase Rpb1, domain 5);PF04983(RNA polymerase Rpb1, domain 3);PF05000(RNA polymerase Rpb1, domain 4);PF04997(RNA polymerase Rpb1, domain 1);PF00623(RNA polymerase Rpb1, domain 2)
A8HTZ1	DNA-directed RNA polymerase subunit beta'	rpoC	FUNCTION: DNA-dependent RNA polymerase catalyzes the transcription of DNA into RNA using the four ribonucleoside triphosphates as substrates. {ECO:0000255|HAMAP-Rule:MF_01322}.	154.73	1393	sp|A8HTZ1|RPOC_AZOC5	1360	sp|A8HTZ1|RPOC_AZOC5 DNA-directed RNA polymerase subunit beta' OS=Azorhizobium caulinodans (strain ATCC 43989 / DSM 5975 / JCM 20966 / NBRC 14845 / NCIMB 13405 / ORS 571) OX=438753 GN=rpoC PE=3 SV=1	sp|A8HTZ1|RPOC_AZOC5	1360	1360	K	IVGRLIPAGTGAQMNKLRVTANSRDDLILAT	148.32	106.29	LIPAGTGAQMNK(1)LR	LIPAGTGAQMNK(110)LR	12	2	0.024727	86853000	75078000	51275000	Quantified	GO:0006351(BP:transcription, DNA-templated);GO:0003677(MF:DNA binding);GO:0003899(MF:DNA-directed 5'-3' RNA polymerase activity);GO:0000287(MF:magnesium ion binding);GO:0008270(MF:zinc ion binding)	K03046(rpoC)	ko03020(RNA polymerase)	Cytoplasmic	PF04998(RNA polymerase Rpb1, domain 5);PF04983(RNA polymerase Rpb1, domain 3);PF05000(RNA polymerase Rpb1, domain 4);PF04997(RNA polymerase Rpb1, domain 1);PF00623(RNA polymerase Rpb1, domain 2)
A8HTZ1	DNA-directed RNA polymerase subunit beta'	rpoC	FUNCTION: DNA-dependent RNA polymerase catalyzes the transcription of DNA into RNA using the four ribonucleoside triphosphates as substrates. {ECO:0000255|HAMAP-Rule:MF_01322}.	154.73	1393	sp|A8HTZ1|RPOC_AZOC5	714	sp|A8HTZ1|RPOC_AZOC5 DNA-directed RNA polymerase subunit beta' OS=Azorhizobium caulinodans (strain ATCC 43989 / DSM 5975 / JCM 20966 / NBRC 14845 / NCIMB 13405 / ORS 571) OX=438753 GN=rpoC PE=3 SV=1	sp|A8HTZ1|RPOC_AZOC5	714	714	K	KEISAVKKDPETGREKQINSIYMMSHSGARG	134.98	134.98	EK(1)QINSIYMMSHSGAR	EK(130)QINSIYMMSHSGAR	2	2	-0.54807	25647000	28124000	31980000	Quantified	GO:0006351(BP:transcription, DNA-templated);GO:0003677(MF:DNA binding);GO:0003899(MF:DNA-directed 5'-3' RNA polymerase activity);GO:0000287(MF:magnesium ion binding);GO:0008270(MF:zinc ion binding)	K03046(rpoC)	ko03020(RNA polymerase)	Cytoplasmic	PF04998(RNA polymerase Rpb1, domain 5);PF04983(RNA polymerase Rpb1, domain 3);PF05000(RNA polymerase Rpb1, domain 4);PF04997(RNA polymerase Rpb1, domain 1);PF00623(RNA polymerase Rpb1, domain 2)
A8HTZ1	DNA-directed RNA polymerase subunit beta'	rpoC	FUNCTION: DNA-dependent RNA polymerase catalyzes the transcription of DNA into RNA using the four ribonucleoside triphosphates as substrates. {ECO:0000255|HAMAP-Rule:MF_01322}.	154.73	1393	sp|A8HTZ1|RPOC_AZOC5	198	sp|A8HTZ1|RPOC_AZOC5 DNA-directed RNA polymerase subunit beta' OS=Azorhizobium caulinodans (strain ATCC 43989 / DSM 5975 / JCM 20966 / NBRC 14845 / NCIMB 13405 / ORS 571) OX=438753 GN=rpoC PE=3 SV=1	sp|A8HTZ1|RPOC_AZOC5	198	198	K	GAEAIRELLRSMDLEKLAADIRVEIANSTTE	76.332	76.332	SMDLEK(1)LAADIR	SMDLEK(76)LAADIR	6	2	1.1766	39916000	23423000	38236000	Quantified	GO:0006351(BP:transcription, DNA-templated);GO:0003677(MF:DNA binding);GO:0003899(MF:DNA-directed 5'-3' RNA polymerase activity);GO:0000287(MF:magnesium ion binding);GO:0008270(MF:zinc ion binding)	K03046(rpoC)	ko03020(RNA polymerase)	Cytoplasmic	PF04998(RNA polymerase Rpb1, domain 5);PF04983(RNA polymerase Rpb1, domain 3);PF05000(RNA polymerase Rpb1, domain 4);PF04997(RNA polymerase Rpb1, domain 1);PF00623(RNA polymerase Rpb1, domain 2)
A8HTZ1	DNA-directed RNA polymerase subunit beta'	rpoC	FUNCTION: DNA-dependent RNA polymerase catalyzes the transcription of DNA into RNA using the four ribonucleoside triphosphates as substrates. {ECO:0000255|HAMAP-Rule:MF_01322}.	154.73	1393	sp|A8HTZ1|RPOC_AZOC5	562	sp|A8HTZ1|RPOC_AZOC5 DNA-directed RNA polymerase subunit beta' OS=Azorhizobium caulinodans (strain ATCC 43989 / DSM 5975 / JCM 20966 / NBRC 14845 / NCIMB 13405 / ORS 571) OX=438753 GN=rpoC PE=3 SV=1	sp|A8HTZ1|RPOC_AZOC5	562	562	K	HTKIRGRYIGVDADGKRYSKIYETTPGRMKI	120.15	98.033	YIGVDADGK(1)R	YIGVDADGK(98)R	9	2	0.0022282	164340000	195600000	185740000	Quantified	GO:0006351(BP:transcription, DNA-templated);GO:0003677(MF:DNA binding);GO:0003899(MF:DNA-directed 5'-3' RNA polymerase activity);GO:0000287(MF:magnesium ion binding);GO:0008270(MF:zinc ion binding)	K03046(rpoC)	ko03020(RNA polymerase)	Cytoplasmic	PF04998(RNA polymerase Rpb1, domain 5);PF04983(RNA polymerase Rpb1, domain 3);PF05000(RNA polymerase Rpb1, domain 4);PF04997(RNA polymerase Rpb1, domain 1);PF00623(RNA polymerase Rpb1, domain 2)
A8HTZ1	DNA-directed RNA polymerase subunit beta'	rpoC	FUNCTION: DNA-dependent RNA polymerase catalyzes the transcription of DNA into RNA using the four ribonucleoside triphosphates as substrates. {ECO:0000255|HAMAP-Rule:MF_01322}.	154.73	1393	sp|A8HTZ1|RPOC_AZOC5	1075	sp|A8HTZ1|RPOC_AZOC5 DNA-directed RNA polymerase subunit beta' OS=Azorhizobium caulinodans (strain ATCC 43989 / DSM 5975 / JCM 20966 / NBRC 14845 / NCIMB 13405 / ORS 571) OX=438753 GN=rpoC PE=3 SV=1	sp|A8HTZ1|RPOC_AZOC5	1075	1075	K	SRSVRGADLRPAIVLKGKDGKVSKLPRGGDA	84.479	84.479	GADLRPAIVLK(1)GK	GADLRPAIVLK(84)GK(-84)	11	2	0.025985	87024000	89133000	71148000	Quantified	GO:0006351(BP:transcription, DNA-templated);GO:0003677(MF:DNA binding);GO:0003899(MF:DNA-directed 5'-3' RNA polymerase activity);GO:0000287(MF:magnesium ion binding);GO:0008270(MF:zinc ion binding)	K03046(rpoC)	ko03020(RNA polymerase)	Cytoplasmic	PF04998(RNA polymerase Rpb1, domain 5);PF04983(RNA polymerase Rpb1, domain 3);PF05000(RNA polymerase Rpb1, domain 4);PF04997(RNA polymerase Rpb1, domain 1);PF00623(RNA polymerase Rpb1, domain 2)
A8HTZ1	DNA-directed RNA polymerase subunit beta'	rpoC	FUNCTION: DNA-dependent RNA polymerase catalyzes the transcription of DNA into RNA using the four ribonucleoside triphosphates as substrates. {ECO:0000255|HAMAP-Rule:MF_01322}.	154.73	1393	sp|A8HTZ1|RPOC_AZOC5	215	sp|A8HTZ1|RPOC_AZOC5 DNA-directed RNA polymerase subunit beta' OS=Azorhizobium caulinodans (strain ATCC 43989 / DSM 5975 / JCM 20966 / NBRC 14845 / NCIMB 13405 / ORS 571) OX=438753 GN=rpoC PE=3 SV=1	sp|A8HTZ1|RPOC_AZOC5	215	215	K	AADIRVEIANSTTELKPKKLAKRLKIVEAFQ	157.68	110.08	VEIANSTTELK(1)PK	VEIANSTTELK(110)PK(-110)	11	2	0.21935	601030000	540420000	549390000	Quantified	GO:0006351(BP:transcription, DNA-templated);GO:0003677(MF:DNA binding);GO:0003899(MF:DNA-directed 5'-3' RNA polymerase activity);GO:0000287(MF:magnesium ion binding);GO:0008270(MF:zinc ion binding)	K03046(rpoC)	ko03020(RNA polymerase)	Cytoplasmic	PF04998(RNA polymerase Rpb1, domain 5);PF04983(RNA polymerase Rpb1, domain 3);PF05000(RNA polymerase Rpb1, domain 4);PF04997(RNA polymerase Rpb1, domain 1);PF00623(RNA polymerase Rpb1, domain 2)
A8HTZ1	DNA-directed RNA polymerase subunit beta'	rpoC	FUNCTION: DNA-dependent RNA polymerase catalyzes the transcription of DNA into RNA using the four ribonucleoside triphosphates as substrates. {ECO:0000255|HAMAP-Rule:MF_01322}.	154.73	1393	sp|A8HTZ1|RPOC_AZOC5	586	sp|A8HTZ1|RPOC_AZOC5 DNA-directed RNA polymerase subunit beta' OS=Azorhizobium caulinodans (strain ATCC 43989 / DSM 5975 / JCM 20966 / NBRC 14845 / NCIMB 13405 / ORS 571) OX=438753 GN=rpoC PE=3 SV=1	sp|A8HTZ1|RPOC_AZOC5	586	586	K	TPGRMKIGELLPKHHKVPFDVVNKLMTKKEI	45.915	43.781	HHK(1)VPFDVVNK	HHK(44)VPFDVVNK(-44)	3	3	0.091113	31321000	34268000	52949000	Quantified	GO:0006351(BP:transcription, DNA-templated);GO:0003677(MF:DNA binding);GO:0003899(MF:DNA-directed 5'-3' RNA polymerase activity);GO:0000287(MF:magnesium ion binding);GO:0008270(MF:zinc ion binding)	K03046(rpoC)	ko03020(RNA polymerase)	Cytoplasmic	PF04998(RNA polymerase Rpb1, domain 5);PF04983(RNA polymerase Rpb1, domain 3);PF05000(RNA polymerase Rpb1, domain 4);PF04997(RNA polymerase Rpb1, domain 1);PF00623(RNA polymerase Rpb1, domain 2)
A8HTZ1	DNA-directed RNA polymerase subunit beta'	rpoC	FUNCTION: DNA-dependent RNA polymerase catalyzes the transcription of DNA into RNA using the four ribonucleoside triphosphates as substrates. {ECO:0000255|HAMAP-Rule:MF_01322}.	154.73	1393	sp|A8HTZ1|RPOC_AZOC5	521	sp|A8HTZ1|RPOC_AZOC5 DNA-directed RNA polymerase subunit beta' OS=Azorhizobium caulinodans (strain ATCC 43989 / DSM 5975 / JCM 20966 / NBRC 14845 / NCIMB 13405 / ORS 571) OX=438753 GN=rpoC PE=3 SV=1	sp|A8HTZ1|RPOC_AZOC5	521	521	K	QDIVLGLYYLSLMREKEPGEGMMFADMGEID	44.632	44.632	EK(1)EPGEGMMFADMGEIDHAIAAK	EK(45)EPGEGMMFADMGEIDHAIAAK(-45)	2	3	-0.0062952	54018000	59054000	59857000	Quantified	GO:0006351(BP:transcription, DNA-templated);GO:0003677(MF:DNA binding);GO:0003899(MF:DNA-directed 5'-3' RNA polymerase activity);GO:0000287(MF:magnesium ion binding);GO:0008270(MF:zinc ion binding)	K03046(rpoC)	ko03020(RNA polymerase)	Cytoplasmic	PF04998(RNA polymerase Rpb1, domain 5);PF04983(RNA polymerase Rpb1, domain 3);PF05000(RNA polymerase Rpb1, domain 4);PF04997(RNA polymerase Rpb1, domain 1);PF00623(RNA polymerase Rpb1, domain 2)
A8HTZ1	DNA-directed RNA polymerase subunit beta'	rpoC	FUNCTION: DNA-dependent RNA polymerase catalyzes the transcription of DNA into RNA using the four ribonucleoside triphosphates as substrates. {ECO:0000255|HAMAP-Rule:MF_01322}.	154.73	1393	sp|A8HTZ1|RPOC_AZOC5	566	sp|A8HTZ1|RPOC_AZOC5 DNA-directed RNA polymerase subunit beta' OS=Azorhizobium caulinodans (strain ATCC 43989 / DSM 5975 / JCM 20966 / NBRC 14845 / NCIMB 13405 / ORS 571) OX=438753 GN=rpoC PE=3 SV=1	sp|A8HTZ1|RPOC_AZOC5	566	566	K	RGRYIGVDADGKRYSKIYETTPGRMKIGELL	50.222	40.751	RYSK(1)IYETTPGR	RYSK(41)IYETTPGR	4	3	-1.9339	27792000	16362000	17215000	Quantified	GO:0006351(BP:transcription, DNA-templated);GO:0003677(MF:DNA binding);GO:0003899(MF:DNA-directed 5'-3' RNA polymerase activity);GO:0000287(MF:magnesium ion binding);GO:0008270(MF:zinc ion binding)	K03046(rpoC)	ko03020(RNA polymerase)	Cytoplasmic	PF04998(RNA polymerase Rpb1, domain 5);PF04983(RNA polymerase Rpb1, domain 3);PF05000(RNA polymerase Rpb1, domain 4);PF04997(RNA polymerase Rpb1, domain 1);PF00623(RNA polymerase Rpb1, domain 2)
A8HTZ1	DNA-directed RNA polymerase subunit beta'	rpoC	FUNCTION: DNA-dependent RNA polymerase catalyzes the transcription of DNA into RNA using the four ribonucleoside triphosphates as substrates. {ECO:0000255|HAMAP-Rule:MF_01322}.	154.73	1393	sp|A8HTZ1|RPOC_AZOC5	1123	sp|A8HTZ1|RPOC_AZOC5 DNA-directed RNA polymerase subunit beta' OS=Azorhizobium caulinodans (strain ATCC 43989 / DSM 5975 / JCM 20966 / NBRC 14845 / NCIMB 13405 / ORS 571) OX=438753 GN=rpoC PE=3 SV=1	sp|A8HTZ1|RPOC_AZOC5	1123	1123	K	IKAGDVVARVPMESAKTRDITGGLPRVAELF	62.463	53.751	VPMESAK(1)TR	VPMESAK(54)TR	7	2	-0.09633	94612000	82748000	64674000	Quantified	GO:0006351(BP:transcription, DNA-templated);GO:0003677(MF:DNA binding);GO:0003899(MF:DNA-directed 5'-3' RNA polymerase activity);GO:0000287(MF:magnesium ion binding);GO:0008270(MF:zinc ion binding)	K03046(rpoC)	ko03020(RNA polymerase)	Cytoplasmic	PF04998(RNA polymerase Rpb1, domain 5);PF04983(RNA polymerase Rpb1, domain 3);PF05000(RNA polymerase Rpb1, domain 4);PF04997(RNA polymerase Rpb1, domain 1);PF00623(RNA polymerase Rpb1, domain 2)
A8HU16	Putative lipopolysaccharide biosynthesis protein	rgpF		70.169	661	tr|A8HU16|A8HU16_AZOC5	505	tr|A8HU16|A8HU16_AZOC5 Putative lipopolysaccharide biosynthesis protein OS=Azorhizobium caulinodans (strain ATCC 43989 / DSM 5975 / JCM 20966 / NBRC 14845 / NCIMB 13405 / ORS 571) OX=438753 GN=rgpF PE=4 SV=1	tr|A8HU16|A8HU16_AZOC5	505	505	K	KEGSDWLQRLSGPLLKLARSERLAPVFEAHP	64.04	49.715	LSGPLLK(1)LAR	LSGPLLK(50)LAR	7	2	3.1913	26776000	23514000	16835000	Quantified				Cytoplasmic	PF05045(Rhamnan synthesis protein F);PF14307(Glycosyltransferase WbsX)
A8HU19	Formate--tetrahydrofolate ligase	fhs		60.969	578	tr|A8HU19|A8HU19_AZOC5	520	tr|A8HU19|A8HU19_AZOC5 Formate--tetrahydrofolate ligase OS=Azorhizobium caulinodans (strain ATCC 43989 / DSM 5975 / JCM 20966 / NBRC 14845 / NCIMB 13405 / ORS 571) OX=438753 GN=fhs PE=3 SV=1	tr|A8HU19|A8HU19_AZOC5	520	520	K	PVCMAKTQYSFSADPKLRNAPTGHTIPVREV	57.019	57.019	TQYSFSADPK(1)LR	TQYSFSADPK(57)LR	10	2	-0.15214	14208000	11659000	10797000	Quantified	GO:0035999(BP:tetrahydrofolate interconversion);GO:0005524(MF:ATP binding);GO:0004329(MF:formate-tetrahydrofolate ligase activity)	K01938(fhs)	ko00670(One carbon pool by folate);ko00720(Carbon fixation pathways in prokaryotes);ko01240(Biosynthesis of cofactors)	Cytoplasmic	PF01268(Formate--tetrahydrofolate ligase)
A8HU50	Farnesyltranstransferase	AZC_0907		36.07	335	tr|A8HU50|A8HU50_AZOC5	56	tr|A8HU50|A8HU50_AZOC5 Farnesyltranstransferase OS=Azorhizobium caulinodans (strain ATCC 43989 / DSM 5975 / JCM 20966 / NBRC 14845 / NCIMB 13405 / ORS 571) OX=438753 GN=AZC_0907 PE=3 SV=1	tr|A8HU50|A8HU50_AZOC5	56	56	K	AMIPEVANHLISSGGKRLRPMLTIACAALSS	148.89	84.573	TGSDVAMIPEVANHLISSGGK(1)R	TGSDVAMIPEVANHLISSGGK(85)R	21	3	-0.27531	280450000		404730000	Quantified	GO:0008299(BP:isoprenoid biosynthetic process);GO:0016740(MF:transferase activity)	K02523(ispB)	ko00900(Terpenoid backbone biosynthesis)	Cytoplasmic	PF00348(Polyprenyl synthetase)
A8HU63	TPR repeat	AZC_0911		64.822	589	tr|A8HU63|A8HU63_AZOC5	350	tr|A8HU63|A8HU63_AZOC5 TPR repeat OS=Azorhizobium caulinodans (strain ATCC 43989 / DSM 5975 / JCM 20966 / NBRC 14845 / NCIMB 13405 / ORS 571) OX=438753 GN=AZC_0911 PE=4 SV=1	tr|A8HU63|A8HU63_AZOC5	350	350	K	KAISVYEKIPANSPLKRNAEVQMSINLDIAG	59.245	43.083	IPANSPLK(1)R	IPANSPLK(43)R	8	2	0.0028793	12657000	6196300		Quantified				Periplasmic	PF13414(TPR repeat)
A8HU69	Glutamine-dependent NAD(+) synthetase	nadE	FUNCTION: Catalyzes the ATP-dependent amidation of deamido-NAD to form NAD. Uses L-glutamine as a nitrogen source. {ECO:0000256|HAMAP-Rule:MF_02090}.	61.49	566	tr|A8HU69|A8HU69_AZOC5	535	tr|A8HU69|A8HU69_AZOC5 Glutamine-dependent NAD(+) synthetase OS=Azorhizobium caulinodans (strain ATCC 43989 / DSM 5975 / JCM 20966 / NBRC 14845 / NCIMB 13405 / ORS 571) OX=438753 GN=nadE PE=3 SV=1	tr|A8HU69|A8HU69_AZOC5	535	535	K	AVVKRVERMLNIAEYKRRQAAPGVKVTTRNF	120.15	85.67	MLNIAEYK(1)R	MLNIAEYK(86)R	8	2	-1.7563	23500000	19871000	15309000	Quantified	GO:0009435(BP:NAD biosynthetic process);GO:0005737(CC:cytoplasm);GO:0005524(MF:ATP binding);GO:0004359(MF:glutaminase activity);GO:0003952(MF:NAD+ synthase (glutamine-hydrolyzing) activity);GO:0008795(MF:NAD+ synthase activity)	K01916(nadE)	ko00760(Nicotinate and nicotinamide metabolism);ko01240(Biosynthesis of cofactors)	Cytoplasmic	PF00795(Carbon-nitrogen hydrolase);PF02540(NAD synthase)
A8HU69	Glutamine-dependent NAD(+) synthetase	nadE	FUNCTION: Catalyzes the ATP-dependent amidation of deamido-NAD to form NAD. Uses L-glutamine as a nitrogen source. {ECO:0000256|HAMAP-Rule:MF_02090}.	61.49	566	tr|A8HU69|A8HU69_AZOC5	523	tr|A8HU69|A8HU69_AZOC5 Glutamine-dependent NAD(+) synthetase OS=Azorhizobium caulinodans (strain ATCC 43989 / DSM 5975 / JCM 20966 / NBRC 14845 / NCIMB 13405 / ORS 571) OX=438753 GN=nadE PE=3 SV=1	tr|A8HU69|A8HU69_AZOC5	523	523	K	PVAQLIADGFDPAVVKRVERMLNIAEYKRRQ	283.07	283.07	LVEAETPVAQLIADGFDPAVVK(1)R	LVEAETPVAQLIADGFDPAVVK(280)R	22	2	9.6166	55939000	46970000	39905000	Quantified	GO:0009435(BP:NAD biosynthetic process);GO:0005737(CC:cytoplasm);GO:0005524(MF:ATP binding);GO:0004359(MF:glutaminase activity);GO:0003952(MF:NAD+ synthase (glutamine-hydrolyzing) activity);GO:0008795(MF:NAD+ synthase activity)	K01916(nadE)	ko00760(Nicotinate and nicotinamide metabolism);ko01240(Biosynthesis of cofactors)	Cytoplasmic	PF00795(Carbon-nitrogen hydrolase);PF02540(NAD synthase)
A8HU79	Dienelactone hydrolase	AZC_0916		32.587	302	tr|A8HU79|A8HU79_AZOC5	134	tr|A8HU79|A8HU79_AZOC5 Dienelactone hydrolase OS=Azorhizobium caulinodans (strain ATCC 43989 / DSM 5975 / JCM 20966 / NBRC 14845 / NCIMB 13405 / ORS 571) OX=438753 GN=AZC_0916 PE=4 SV=1	tr|A8HU79|A8HU79_AZOC5	134	134	K	CAVAPELYARQGDLTKMTDVQQIVSQVISKK	337.86	176.19	QGDLTK(1)MTDVQQIVSQVISK	QGDLTK(180)MTDVQQIVSQVISK(-180)	6	2	-0.82887	48981000	32624000		Quantified	GO:0016787(MF:hydrolase activity)	K01061(E3.1.1.45)	ko00623(Toluene degradation);ko00361(Chlorocyclohexane and chlorobenzene degradation);ko00364(Fluorobenzoate degradation)	Periplasmic	PF01738(Dienelactone hydrolase family)
A8HU79	Dienelactone hydrolase	AZC_0916		32.587	302	tr|A8HU79|A8HU79_AZOC5	291	tr|A8HU79|A8HU79_AZOC5 Dienelactone hydrolase OS=Azorhizobium caulinodans (strain ATCC 43989 / DSM 5975 / JCM 20966 / NBRC 14845 / NCIMB 13405 / ORS 571) OX=438753 GN=AZC_0916 PE=4 SV=1	tr|A8HU79|A8HU79_AZOC5	291	291	K	DYRPSYRKEAAEDGWKRMLAWFKQYGV____	123.72	123.72	EAAEDGWK(1)R	EAAEDGWK(120)R	8	2	0.086838	103090000	105360000	94532000	Quantified	GO:0016787(MF:hydrolase activity)	K01061(E3.1.1.45)	ko00623(Toluene degradation);ko00361(Chlorocyclohexane and chlorobenzene degradation);ko00364(Fluorobenzoate degradation)	Periplasmic	PF01738(Dienelactone hydrolase family)
A8HU79	Dienelactone hydrolase	AZC_0916		32.587	302	tr|A8HU79|A8HU79_AZOC5	197	tr|A8HU79|A8HU79_AZOC5 Dienelactone hydrolase OS=Azorhizobium caulinodans (strain ATCC 43989 / DSM 5975 / JCM 20966 / NBRC 14845 / NCIMB 13405 / ORS 571) OX=438753 GN=AZC_0916 PE=4 SV=1	tr|A8HU79|A8HU79_AZOC5	197	197	K	CRGGRATWLYAAHNPKVKAAVAWYGPLGGQR	138.22	118.28	ATWLYAAHNPK(1)VK	ATWLYAAHNPK(120)VK(-120)	11	2	-1.1539	101170000	112980000	127320000	Quantified	GO:0016787(MF:hydrolase activity)	K01061(E3.1.1.45)	ko00623(Toluene degradation);ko00361(Chlorocyclohexane and chlorobenzene degradation);ko00364(Fluorobenzoate degradation)	Periplasmic	PF01738(Dienelactone hydrolase family)
A8HU79	Dienelactone hydrolase	AZC_0916		32.587	302	tr|A8HU79|A8HU79_AZOC5	249	tr|A8HU79|A8HU79_AZOC5 Dienelactone hydrolase OS=Azorhizobium caulinodans (strain ATCC 43989 / DSM 5975 / JCM 20966 / NBRC 14845 / NCIMB 13405 / ORS 571) OX=438753 GN=AZC_0916 PE=4 SV=1	tr|A8HU79|A8HU79_AZOC5	249	249	K	LYGGADTGIPVADVEKQRDAAKAAGKTVEIV	53.201	53.201	APVLGLYGGADTGIPVADVEK(1)QR	APVLGLYGGADTGIPVADVEK(53)QR	21	3	-0.98572	87399000	87780000	64573000	Quantified	GO:0016787(MF:hydrolase activity)	K01061(E3.1.1.45)	ko00623(Toluene degradation);ko00361(Chlorocyclohexane and chlorobenzene degradation);ko00364(Fluorobenzoate degradation)	Periplasmic	PF01738(Dienelactone hydrolase family)
A8HU86	Carbonic anhydrase	AZC_0918		25.406	245	tr|A8HU86|A8HU86_AZOC5	70	tr|A8HU86|A8HU86_AZOC5 Carbonic anhydrase OS=Azorhizobium caulinodans (strain ATCC 43989 / DSM 5975 / JCM 20966 / NBRC 14845 / NCIMB 13405 / ORS 571) OX=438753 GN=AZC_0918 PE=3 SV=1	tr|A8HU86|A8HU86_AZOC5	70	70	K	ALKRLKDGNARYAANKPRQHDFSAGRAARAS	102.81	102.81	YAANK(1)PR	YAANK(100)PR	5	2	-0.26589	92867000	60040000	89796000	Quantified	GO:0015976(BP:carbon utilization);GO:0004089(MF:carbonate dehydratase activity);GO:0008270(MF:zinc ion binding)	K01673(cynT)	ko00910(Nitrogen metabolism)	Cytoplasmic	PF00484(Carbonic anhydrase)
A8HUA0	Sulfate ABC transporter	AZC_0922		38.207	347	tr|A8HUA0|A8HUA0_AZOC5	307	tr|A8HUA0|A8HUA0_AZOC5 Sulfate ABC transporter OS=Azorhizobium caulinodans (strain ATCC 43989 / DSM 5975 / JCM 20966 / NBRC 14845 / NCIMB 13405 / ORS 571) OX=438753 GN=AZC_0922 PE=4 SV=1	tr|A8HUA0|A8HUA0_AZOC5	307	307	K	AARNYYRPRLASVAEKYKDKFAKTQTFTIDE	80.219	53.493	LASVAEK(1)YK	LASVAEK(53)YK(-53)	7	2	-0.18942	34767000	31487000	22277000	Quantified	GO:0015419(MF:ATPase-coupled sulfate transmembrane transporter activity);GO:1901681(MF:sulfur compound binding)	K02048(cysP)	ko00920(Sulfur metabolism);ko02010(ABC transporters)	Periplasmic	PF13531(Bacterial extracellular solute-binding protein)
A8HUA3	Phosphoadenosine phosphosulfate reductase	AZC_0923	FUNCTION: Reduction of activated sulfate into sulfite. {ECO:0000256|SAAS:SAAS00769104}.	26.397	240	tr|A8HUA3|A8HUA3_AZOC5	167	tr|A8HUA3|A8HUA3_AZOC5 Phosphoadenosine phosphosulfate reductase OS=Azorhizobium caulinodans (strain ATCC 43989 / DSM 5975 / JCM 20966 / NBRC 14845 / NCIMB 13405 / ORS 571) OX=438753 GN=AZC_0923 PE=3 SV=1	tr|A8HUA3|A8HUA3_AZOC5	167	167	K	TRANIPFVEADEGRIKFNPLAALGPDDIEGW	128.52	120.67	IK(1)FNPLAALGPDDIEGWMTAHDLPR	IK(120)FNPLAALGPDDIEGWMTAHDLPR	2	3	-0.83736	163020000	141810000		Quantified	GO:0070814(BP:hydrogen sulfide biosynthetic process);GO:0019379(BP:sulfate assimilation, phosphoadenylyl sulfate reduction by phosphoadenylyl-sulfate reductase (thioredoxin));GO:0005737(CC:cytoplasm);GO:0004604(MF:phosphoadenylyl-sulfate reductase (thioredoxin) activity)	K00390(cysH)	ko00920(Sulfur metabolism)	Cytoplasmic	PF01507(Phosphoadenosine phosphosulfate reductase family)
A8HUA9	Nitrite/sulfite reductase	AZC_0925		61.894	550	tr|A8HUA9|A8HUA9_AZOC5	37	tr|A8HUA9|A8HUA9_AZOC5 Nitrite/sulfite reductase OS=Azorhizobium caulinodans (strain ATCC 43989 / DSM 5975 / JCM 20966 / NBRC 14845 / NCIMB 13405 / ORS 571) OX=438753 GN=AZC_0925 PE=4 SV=1	tr|A8HUA9|A8HUA9_AZOC5	37	37	K	QVRRRLSGELNEEEFKPLRLMNGVYLQLHAY	189.57	97.813	LSGELNEEEFK(1)PLR	LSGELNEEEFK(98)PLR	11	2	3.1617	215310000	214920000	187910000	Quantified	GO:0051539(MF:4 iron, 4 sulfur cluster binding);GO:0020037(MF:heme binding);GO:0046872(MF:metal ion binding);GO:0016491(MF:oxidoreductase activity)	K00381(cysI)	ko00920(Sulfur metabolism)	Cytoplasmic	PF01077(Nitrite and sulphite reductase 4Fe-4S domain);PF03460(Nitrite/Sulfite reductase ferredoxin-like half domain)
A8HUA9	Nitrite/sulfite reductase	AZC_0925		61.894	550	tr|A8HUA9|A8HUA9_AZOC5	214	tr|A8HUA9|A8HUA9_AZOC5 Nitrite/sulfite reductase OS=Azorhizobium caulinodans (strain ATCC 43989 / DSM 5975 / JCM 20966 / NBRC 14845 / NCIMB 13405 / ORS 571) OX=438753 GN=AZC_0925 PE=4 SV=1	tr|A8HUA9|A8HUA9_AZOC5	214	214	K	EVIVGGGLGRTPFVGKTIREFLPRHHLLSYL	47.706	47.706	TPFVGK(1)TIR	TPFVGK(48)TIR	6	2	0.69774	170010000	144950000	133790000	Quantified	GO:0051539(MF:4 iron, 4 sulfur cluster binding);GO:0020037(MF:heme binding);GO:0046872(MF:metal ion binding);GO:0016491(MF:oxidoreductase activity)	K00381(cysI)	ko00920(Sulfur metabolism)	Cytoplasmic	PF01077(Nitrite and sulphite reductase 4Fe-4S domain);PF03460(Nitrite/Sulfite reductase ferredoxin-like half domain)
A8HUA9	Nitrite/sulfite reductase	AZC_0925		61.894	550	tr|A8HUA9|A8HUA9_AZOC5	174	tr|A8HUA9|A8HUA9_AZOC5 Nitrite/sulfite reductase OS=Azorhizobium caulinodans (strain ATCC 43989 / DSM 5975 / JCM 20966 / NBRC 14845 / NCIMB 13405 / ORS 571) OX=438753 GN=AZC_0925 PE=4 SV=1	tr|A8HUA9|A8HUA9_AZOC5	174	174	K	FTYLPRKFKIAITAAKHDRAAIRVHDIGLRL	77.662	65.535	IAITAAK(1)HDR	IAITAAK(66)HDR	7	2	-0.474	147790000	119090000	158220000	Quantified	GO:0051539(MF:4 iron, 4 sulfur cluster binding);GO:0020037(MF:heme binding);GO:0046872(MF:metal ion binding);GO:0016491(MF:oxidoreductase activity)	K00381(cysI)	ko00920(Sulfur metabolism)	Cytoplasmic	PF01077(Nitrite and sulphite reductase 4Fe-4S domain);PF03460(Nitrite/Sulfite reductase ferredoxin-like half domain)
A8HUA9	Nitrite/sulfite reductase	AZC_0925		61.894	550	tr|A8HUA9|A8HUA9_AZOC5	247	tr|A8HUA9|A8HUA9_AZOC5 Nitrite/sulfite reductase OS=Azorhizobium caulinodans (strain ATCC 43989 / DSM 5975 / JCM 20966 / NBRC 14845 / NCIMB 13405 / ORS 571) OX=438753 GN=AZC_0925 PE=4 SV=1	tr|A8HUA9|A8HUA9_AZOC5	247	247	K	VLRTYNAGGRRDNIYKARIKIQVHEIGTEEF	163.15	45.368	RDNIYK(1)AR	RDNIYK(45)AR	6	3	0.64558	384030000	304800000	247540000	Quantified	GO:0051539(MF:4 iron, 4 sulfur cluster binding);GO:0020037(MF:heme binding);GO:0046872(MF:metal ion binding);GO:0016491(MF:oxidoreductase activity)	K00381(cysI)	ko00920(Sulfur metabolism)	Cytoplasmic	PF01077(Nitrite and sulphite reductase 4Fe-4S domain);PF03460(Nitrite/Sulfite reductase ferredoxin-like half domain)
A8HUA9	Nitrite/sulfite reductase	AZC_0925		61.894	550	tr|A8HUA9|A8HUA9_AZOC5	435	tr|A8HUA9|A8HUA9_AZOC5 Nitrite/sulfite reductase OS=Azorhizobium caulinodans (strain ATCC 43989 / DSM 5975 / JCM 20966 / NBRC 14845 / NCIMB 13405 / ORS 571) OX=438753 GN=AZC_0925 PE=4 SV=1	tr|A8HUA9|A8HUA9_AZOC5	435	435	K	SLANARSIPLAQDLTKRFADHERAADIGRVH	96.342	51.064	SIPLAQDLTK(1)R	SIPLAQDLTK(51)R	10	2	0.97051	51199000	44932000	47754000	Quantified	GO:0051539(MF:4 iron, 4 sulfur cluster binding);GO:0020037(MF:heme binding);GO:0046872(MF:metal ion binding);GO:0016491(MF:oxidoreductase activity)	K00381(cysI)	ko00920(Sulfur metabolism)	Cytoplasmic	PF01077(Nitrite and sulphite reductase 4Fe-4S domain);PF03460(Nitrite/Sulfite reductase ferredoxin-like half domain)
A8HUB9	Adenylyl-sulfate kinase	cysC	FUNCTION: Catalyzes the synthesis of activated sulfate. {ECO:0000256|HAMAP-Rule:MF_00065}.	68.722	647	tr|A8HUB9|A8HUB9_AZOC5	255	tr|A8HUB9|A8HUB9_AZOC5 Adenylyl-sulfate kinase OS=Azorhizobium caulinodans (strain ATCC 43989 / DSM 5975 / JCM 20966 / NBRC 14845 / NCIMB 13405 / ORS 571) OX=438753 GN=cysC PE=3 SV=1	tr|A8HUB9|A8HUB9_AZOC5	255	255	K	GLGDLPLRFPVQAVYKFDERRIIAGRIESGH	67.08	61.958	FPVQAVYK(1)FDER	FPVQAVYK(62)FDER	8	2	-1.6486	23890000	38371000	29037000	Quantified	GO:0070814(BP:hydrogen sulfide biosynthetic process);GO:0000103(BP:sulfate assimilation);GO:0004020(MF:adenylylsulfate kinase activity);GO:0005524(MF:ATP binding);GO:0005525(MF:GTP binding);GO:0003924(MF:GTPase activity)	K00955(cysNC)	ko00230(Purine metabolism);ko00920(Sulfur metabolism);ko00261(Monobactam biosynthesis);ko00450(Selenocompound metabolism)	Cytoplasmic	PF01583(Adenylylsulphate kinase);PF00009(Elongation factor Tu GTP binding domain)
A8HUB9	Adenylyl-sulfate kinase	cysC	FUNCTION: Catalyzes the synthesis of activated sulfate. {ECO:0000256|HAMAP-Rule:MF_00065}.	68.722	647	tr|A8HUB9|A8HUB9_AZOC5	350	tr|A8HUB9|A8HUB9_AZOC5 Adenylyl-sulfate kinase OS=Azorhizobium caulinodans (strain ATCC 43989 / DSM 5975 / JCM 20966 / NBRC 14845 / NCIMB 13405 / ORS 571) OX=438753 GN=cysC PE=3 SV=1	tr|A8HUB9|A8HUB9_AZOC5	350	350	K	RRLTARVFWLADAPLKAGTAVTVRLATNSAT	65.949	40.616	VFWLADAPLK(1)AGTAVTVR	VFWLADAPLK(41)AGTAVTVR	10	3	0.074726	65859000	63680000	54433000	Quantified	GO:0070814(BP:hydrogen sulfide biosynthetic process);GO:0000103(BP:sulfate assimilation);GO:0004020(MF:adenylylsulfate kinase activity);GO:0005524(MF:ATP binding);GO:0005525(MF:GTP binding);GO:0003924(MF:GTPase activity)	K00955(cysNC)	ko00230(Purine metabolism);ko00920(Sulfur metabolism);ko00261(Monobactam biosynthesis);ko00450(Selenocompound metabolism)	Cytoplasmic	PF01583(Adenylylsulphate kinase);PF00009(Elongation factor Tu GTP binding domain)
A8HUB9	Adenylyl-sulfate kinase	cysC	FUNCTION: Catalyzes the synthesis of activated sulfate. {ECO:0000256|HAMAP-Rule:MF_00065}.	68.722	647	tr|A8HUB9|A8HUB9_AZOC5	67	tr|A8HUB9|A8HUB9_AZOC5 Adenylyl-sulfate kinase OS=Azorhizobium caulinodans (strain ATCC 43989 / DSM 5975 / JCM 20966 / NBRC 14845 / NCIMB 13405 / ORS 571) OX=438753 GN=cysC PE=3 SV=1	tr|A8HUB9|A8HUB9_AZOC5	67	67	K	LHETGALPDGKLEMIKAVSARRGMPFEWSFL	74.533	74.533	LEMIK(1)AVSAR	LEMIK(75)AVSAR	5	2	-6.0712	12210000			Identified	GO:0070814(BP:hydrogen sulfide biosynthetic process);GO:0000103(BP:sulfate assimilation);GO:0004020(MF:adenylylsulfate kinase activity);GO:0005524(MF:ATP binding);GO:0005525(MF:GTP binding);GO:0003924(MF:GTPase activity)	K00955(cysNC)	ko00230(Purine metabolism);ko00920(Sulfur metabolism);ko00261(Monobactam biosynthesis);ko00450(Selenocompound metabolism)	Cytoplasmic	PF01583(Adenylylsulphate kinase);PF00009(Elongation factor Tu GTP binding domain)
A8HUC2	Zinc-containing alcohol dehydrogenase superfamily	AZC_0929		33.966	326	tr|A8HUC2|A8HUC2_AZOC5	81	tr|A8HUC2|A8HUC2_AZOC5 Zinc-containing alcohol dehydrogenase superfamily OS=Azorhizobium caulinodans (strain ATCC 43989 / DSM 5975 / JCM 20966 / NBRC 14845 / NCIMB 13405 / ORS 571) OX=438753 GN=AZC_0929 PE=3 SV=1	tr|A8HUC2|A8HUC2_AZOC5	81	81	K	AAGIVEAVGEGVTSLKVGDRIAYINAGIGAY	86.936	46.32	TGIYPLPLPTGLGHEAAGIVEAVGEGVTSLK(1)VGDR	TGIYPLPLPTGLGHEAAGIVEAVGEGVTSLK(46)VGDR	31	4	-1.1329	30570000	31891000	24287000	Quantified	GO:0016491(MF:oxidoreductase activity);GO:0008270(MF:zinc ion binding)			Cytoplasmic	PF00107(Zinc-binding dehydrogenase);PF08240(Alcohol dehydrogenase GroES-like domain)
A8HUC8	Putative 2-nitropropane dioxygenase	AZC_0931		32.253	310	tr|A8HUC8|A8HUC8_AZOC5	90	tr|A8HUC8|A8HUC8_AZOC5 Putative 2-nitropropane dioxygenase OS=Azorhizobium caulinodans (strain ATCC 43989 / DSM 5975 / JCM 20966 / NBRC 14845 / NCIMB 13405 / ORS 571) OX=438753 GN=AZC_0931 PE=4 SV=1	tr|A8HUC8|A8HUC8_AZOC5	90	90	K	NLIVHQTNTRLEADLKMTAHRRVPVVITSLG	103.22	73.848	LEADLK(1)MTAHR	LEADLK(74)MTAHR	6	3	-3.5833				Identified	GO:0051213(MF:dioxygenase activity);GO:0018580(MF:nitronate monooxygenase activity)	K00459(ncd2)	ko00910(Nitrogen metabolism)	Cytoplasmic	PF03060(Nitronate monooxygenase)
A8HUD6	3-hydroxyacyl-CoA dehydrogenase type II	AZC_0933		25.362	253	tr|A8HUD6|A8HUD6_AZOC5	163	tr|A8HUD6|A8HUD6_AZOC5 3-hydroxyacyl-CoA dehydrogenase type II OS=Azorhizobium caulinodans (strain ATCC 43989 / DSM 5975 / JCM 20966 / NBRC 14845 / NCIMB 13405 / ORS 571) OX=438753 GN=AZC_0933 PE=3 SV=1	tr|A8HUD6|A8HUD6_AZOC5	163	163	K	AAYDGQVGQPAYAASKAGVAGLTLPAAREFA	112.72	93.492	GVLINTASIAAYDGQVGQPAYAASK(1)AGVAGLTLPAAR	GVLINTASIAAYDGQVGQPAYAASK(93)AGVAGLTLPAAR	25	3	0.8296	195620000	139250000	204100000	Quantified	GO:0016491(MF:oxidoreductase activity)			InnerMembrane;Cytoplasmic	PF00106(short chain dehydrogenase)
A8HUG2	GTP cyclohydrolase 1	folE		24.539	218	sp|A8HUG2|GCH1_AZOC5	133	sp|A8HUG2|GCH1_AZOC5 GTP cyclohydrolase 1 OS=Azorhizobium caulinodans (strain ATCC 43989 / DSM 5975 / JCM 20966 / NBRC 14845 / NCIMB 13405 / ORS 571) OX=438753 GN=folE PE=3 SV=1	sp|A8HUG2|GCH1_AZOC5	133	133	K	AHVAYFPVERVVGLSKIARLVDLYARRLQTQ	70.856	70.856	VVGLSK(1)IAR	VVGLSK(71)IAR	6	2	-0.24362	18636000	20223000	19453000	Quantified	GO:0035998(BP:7,8-dihydroneopterin 3'-triphosphate biosynthetic process);GO:0006730(BP:one-carbon metabolic process);GO:0046654(BP:tetrahydrofolate biosynthetic process);GO:0005525(MF:GTP binding);GO:0003934(MF:GTP cyclohydrolase I activity);GO:0008270(MF:zinc ion binding)	K01495(GCH1)	ko00790(Folate biosynthesis);ko01240(Biosynthesis of cofactors)	Cytoplasmic	PF01227(GTP cyclohydrolase I)
A8HUH6	Threonine--tRNA ligase	thrS		71.862	636	tr|A8HUH6|A8HUH6_AZOC5	578	tr|A8HUH6|A8HUH6_AZOC5 Threonine--tRNA ligase OS=Azorhizobium caulinodans (strain ATCC 43989 / DSM 5975 / JCM 20966 / NBRC 14845 / NCIMB 13405 / ORS 571) OX=438753 GN=thrS PE=3 SV=1	tr|A8HUH6|A8HUH6_AZOC5	578	578	K	RNEKISYKVREHSLAKIPVQFALGKKEAAER	92.65	37.083	VREHSLAK(1)IPVQFALGK	VREHSLAK(37)IPVQFALGK(-37)	8	4	0.92016	89658000	98525000	84759000	Quantified	GO:0006435(BP:threonyl-tRNA aminoacylation);GO:0005737(CC:cytoplasm);GO:0005524(MF:ATP binding);GO:0046872(MF:metal ion binding);GO:0004829(MF:threonine-tRNA ligase activity);GO:0000049(MF:tRNA binding)	K01868(TARS)	ko00970(Aminoacyl-tRNA biosynthesis)	Cytoplasmic	PF07973(Threonyl and Alanyl tRNA synthetase second additional domain);PF03129(Anticodon binding domain);PF00587(tRNA synthetase class II core domain (G, H, P, S and T))
A8HUH6	Threonine--tRNA ligase	thrS		71.862	636	tr|A8HUH6|A8HUH6_AZOC5	148	tr|A8HUH6|A8HUH6_AZOC5 Threonine--tRNA ligase OS=Azorhizobium caulinodans (strain ATCC 43989 / DSM 5975 / JCM 20966 / NBRC 14845 / NCIMB 13405 / ORS 571) OX=438753 GN=thrS PE=3 SV=1	tr|A8HUH6|A8HUH6_AZOC5	148	148	K	FKVELVDAIPEDQDVKIYKQGEWFDLCRGPH	66.826	66.826	VELVDAIPEDQDVK(1)IYK	VELVDAIPEDQDVK(67)IYK(-67)	14	3	0.16923	21320000		13450000	Quantified	GO:0006435(BP:threonyl-tRNA aminoacylation);GO:0005737(CC:cytoplasm);GO:0005524(MF:ATP binding);GO:0046872(MF:metal ion binding);GO:0004829(MF:threonine-tRNA ligase activity);GO:0000049(MF:tRNA binding)	K01868(TARS)	ko00970(Aminoacyl-tRNA biosynthesis)	Cytoplasmic	PF07973(Threonyl and Alanyl tRNA synthetase second additional domain);PF03129(Anticodon binding domain);PF00587(tRNA synthetase class II core domain (G, H, P, S and T))
A8HUH6	Threonine--tRNA ligase	thrS		71.862	636	tr|A8HUH6|A8HUH6_AZOC5	493	tr|A8HUH6|A8HUH6_AZOC5 Threonine--tRNA ligase OS=Azorhizobium caulinodans (strain ATCC 43989 / DSM 5975 / JCM 20966 / NBRC 14845 / NCIMB 13405 / ORS 571) OX=438753 GN=thrS PE=3 SV=1	tr|A8HUH6|A8HUH6_AZOC5	493	493	K	LPERFGAFYVDADGQKKTPVMIHRAICGSME	87.298	87.298	FGAFYVDADGQK(1)K	FGAFYVDADGQK(87)K(-87)	12	2	0.40175	19699000	21821000	35288000	Quantified	GO:0006435(BP:threonyl-tRNA aminoacylation);GO:0005737(CC:cytoplasm);GO:0005524(MF:ATP binding);GO:0046872(MF:metal ion binding);GO:0004829(MF:threonine-tRNA ligase activity);GO:0000049(MF:tRNA binding)	K01868(TARS)	ko00970(Aminoacyl-tRNA biosynthesis)	Cytoplasmic	PF07973(Threonyl and Alanyl tRNA synthetase second additional domain);PF03129(Anticodon binding domain);PF00587(tRNA synthetase class II core domain (G, H, P, S and T))
A8HUH6	Threonine--tRNA ligase	thrS		71.862	636	tr|A8HUH6|A8HUH6_AZOC5	587	tr|A8HUH6|A8HUH6_AZOC5 Threonine--tRNA ligase OS=Azorhizobium caulinodans (strain ATCC 43989 / DSM 5975 / JCM 20966 / NBRC 14845 / NCIMB 13405 / ORS 571) OX=438753 GN=thrS PE=3 SV=1	tr|A8HUH6|A8HUH6_AZOC5	587	587	K	REHSLAKIPVQFALGKKEAAERTVSIRRLGS	91.069	68.893	IPVQFALGK(1)K	IPVQFALGK(69)K(-69)	9	3	-0.54849	158020000	135370000	138490000	Quantified	GO:0006435(BP:threonyl-tRNA aminoacylation);GO:0005737(CC:cytoplasm);GO:0005524(MF:ATP binding);GO:0046872(MF:metal ion binding);GO:0004829(MF:threonine-tRNA ligase activity);GO:0000049(MF:tRNA binding)	K01868(TARS)	ko00970(Aminoacyl-tRNA biosynthesis)	Cytoplasmic	PF07973(Threonyl and Alanyl tRNA synthetase second additional domain);PF03129(Anticodon binding domain);PF00587(tRNA synthetase class II core domain (G, H, P, S and T))
A8HUI4	Putative NAD(P)H nitroreductase	AZC_0950		20.583	187	tr|A8HUI4|A8HUI4_AZOC5	44	tr|A8HUI4|A8HUI4_AZOC5 Putative NAD(P)H nitroreductase OS=Azorhizobium caulinodans (strain ATCC 43989 / DSM 5975 / JCM 20966 / NBRC 14845 / NCIMB 13405 / ORS 571) OX=438753 GN=AZC_0950 PE=3 SV=1	tr|A8HUI4|A8HUI4_AZOC5	44	44	K	LDTILSIAARVPDHGKLAPWRFIVFEGEGRL	160.53	61.161	VPDHGK(1)LAPWR	VPDHGK(61)LAPWR	6	2	-3.5962	1507600000	1458100000	1293800000	Quantified	GO:0016491(MF:oxidoreductase activity)			Cytoplasmic	PF00881(Nitroreductase family)
A8HUI4	Putative NAD(P)H nitroreductase	AZC_0950		20.583	187	tr|A8HUI4|A8HUI4_AZOC5	79	tr|A8HUI4|A8HUI4_AZOC5 Putative NAD(P)H nitroreductase OS=Azorhizobium caulinodans (strain ATCC 43989 / DSM 5975 / JCM 20966 / NBRC 14845 / NCIMB 13405 / ORS 571) OX=438753 GN=AZC_0950 PE=3 SV=1	tr|A8HUI4|A8HUI4_AZOC5	79	79	K	ALAKVFAELNPDATEKRLEDEKGRFARVPLV	129.82	50.563	VFAELNPDATEK(1)R	VFAELNPDATEK(51)R	12	3	0.57793	398600000	356740000	284740000	Quantified	GO:0016491(MF:oxidoreductase activity)			Cytoplasmic	PF00881(Nitroreductase family)
A8HUI7	ALGX domain-containing protein	AZC_0951		41.007	368	tr|A8HUI7|A8HUI7_AZOC5	100	tr|A8HUI7|A8HUI7_AZOC5 ALGX domain-containing protein OS=Azorhizobium caulinodans (strain ATCC 43989 / DSM 5975 / JCM 20966 / NBRC 14845 / NCIMB 13405 / ORS 571) OX=438753 GN=AZC_0951 PE=4 SV=1	tr|A8HUI7|A8HUI7_AZOC5	100	100	K	PVLIGQKGQIFYTGEKALDQSLGRIFRTDQV	131.13	70.335	GQIFYTGEK(1)ALDQSLGR	GQIFYTGEK(70)ALDQSLGR	9	3	-0.32358	35865000	29365000	20497000	Quantified				Periplasmic;InnerMembrane	PF16822(SGNH hydrolase-like domain, acetyltransferase AlgX)
A8HUJ3	NAD kinase	nadK	FUNCTION: Involved in the regulation of the intracellular balance of NAD and NADP, and is a key enzyme in the biosynthesis of NADP. Catalyzes specifically the phosphorylation on 2'-hydroxyl of the adenosine moiety of NAD to yield NADP. {ECO:0000256|HAMAP-Rule:MF_00361, ECO:0000256|SAAS:SAAS01092643}.	28.734	260	tr|A8HUJ3|A8HUJ3_AZOC5	132	tr|A8HUJ3|A8HUJ3_AZOC5 NAD kinase OS=Azorhizobium caulinodans (strain ATCC 43989 / DSM 5975 / JCM 20966 / NBRC 14845 / NCIMB 13405 / ORS 571) OX=438753 GN=nadK PE=3 SV=1	tr|A8HUJ3|A8HUJ3_AZOC5	132	132	K	AINEVSLLRQTYQAAKLRISIDGKVRLEELI	48.794	48.794	QTYQAAK(1)LR	QTYQAAK(49)LR	7	2	-0.68612	6313500			Identified	GO:0019674(BP:NAD metabolic process);GO:0006741(BP:NADP biosynthetic process);GO:0005737(CC:cytoplasm);GO:0005524(MF:ATP binding);GO:0046872(MF:metal ion binding);GO:0003951(MF:NAD+ kinase activity)	K00858(ppnK)	ko00760(Nicotinate and nicotinamide metabolism);ko01240(Biosynthesis of cofactors)	Cytoplasmic	PF01513(ATP-NAD kinase)
A8HUJ3	NAD kinase	nadK	FUNCTION: Involved in the regulation of the intracellular balance of NAD and NADP, and is a key enzyme in the biosynthesis of NADP. Catalyzes specifically the phosphorylation on 2'-hydroxyl of the adenosine moiety of NAD to yield NADP. {ECO:0000256|HAMAP-Rule:MF_00361, ECO:0000256|SAAS:SAAS01092643}.	28.734	260	tr|A8HUJ3|A8HUJ3_AZOC5	221	tr|A8HUJ3|A8HUJ3_AZOC5 NAD kinase OS=Azorhizobium caulinodans (strain ATCC 43989 / DSM 5975 / JCM 20966 / NBRC 14845 / NCIMB 13405 / ORS 571) OX=438753 GN=nadK PE=3 SV=1	tr|A8HUJ3|A8HUJ3_AZOC5	221	221	K	ILEADKRPVSAVADHKEVRDIIEVTARLDKT	86.548	43.03	RPVSAVADHK(1)EVR	RPVSAVADHK(43)EVR	10	4	0.53357	16740000	13793000	23498000	Quantified	GO:0019674(BP:NAD metabolic process);GO:0006741(BP:NADP biosynthetic process);GO:0005737(CC:cytoplasm);GO:0005524(MF:ATP binding);GO:0046872(MF:metal ion binding);GO:0003951(MF:NAD+ kinase activity)	K00858(ppnK)	ko00760(Nicotinate and nicotinamide metabolism);ko01240(Biosynthesis of cofactors)	Cytoplasmic	PF01513(ATP-NAD kinase)
A8HUJ6	CutA protein	cutA		11.414	104	tr|A8HUJ6|A8HUJ6_AZOC5	59	tr|A8HUJ6|A8HUJ6_AZOC5 CutA protein OS=Azorhizobium caulinodans (strain ATCC 43989 / DSM 5975 / JCM 20966 / NBRC 14845 / NCIMB 13405 / ORS 571) OX=438753 GN=cutA PE=3 SV=1	tr|A8HUJ6|A8HUJ6_AZOC5	59	59	K	WEGQLERAEEVVLLLKTTKERAAEVVEAVRA	123.8	93.766	AEEVVLLLK(1)TTK	AEEVVLLLK(94)TTK(-94)	9	3	-1.072	184140000	232420000		Quantified	GO:0010038(BP:response to metal ion)			Cytoplasmic	PF03091(CutA1 divalent ion tolerance protein)
A8HUK1	Extracellular solute-binding protein	AZC_0956		36.14	336	tr|A8HUK1|A8HUK1_AZOC5	313	tr|A8HUK1|A8HUK1_AZOC5 Extracellular solute-binding protein OS=Azorhizobium caulinodans (strain ATCC 43989 / DSM 5975 / JCM 20966 / NBRC 14845 / NCIMB 13405 / ORS 571) OX=438753 GN=AZC_0956 PE=3 SV=1	tr|A8HUK1|A8HUK1_AZOC5	313	313	K	GNYGEAFERNIGTGSKLAIPRGVNQLWSAGG	93.096	93.096	NIGTGSK(1)LAIPR	NIGTGSK(93)LAIPR	7	2	0.29804	28841000	22446000		Quantified		K09969(aapJ)	ko02010(ABC transporters)	Periplasmic	PF00497(Bacterial extracellular solute-binding proteins, family 3)
A8HUN8	Uncharacterized protein	AZC_0967		17.806	174	tr|A8HUN8|A8HUN8_AZOC5	129	tr|A8HUN8|A8HUN8_AZOC5 Uncharacterized protein OS=Azorhizobium caulinodans (strain ATCC 43989 / DSM 5975 / JCM 20966 / NBRC 14845 / NCIMB 13405 / ORS 571) OX=438753 GN=AZC_0967 PE=4 SV=1	tr|A8HUN8|A8HUN8_AZOC5	129	129	K	GNAALFVLIKSMTADKVLEDIKGFGGVVLKT	145.55	118.4	SMTADK(1)VLEDIK	SMTADK(120)VLEDIK(-120)	6	2	-0.024584	276610000	245720000	183110000	Quantified	GO:0016021(CC:integral component of membrane)			InnerMembrane;Cytoplasmic	PF06897(Protein of unknown function (DUF1269))
A8HUN8	Uncharacterized protein	AZC_0967		17.806	174	tr|A8HUN8|A8HUN8_AZOC5	143	tr|A8HUN8|A8HUN8_AZOC5 Uncharacterized protein OS=Azorhizobium caulinodans (strain ATCC 43989 / DSM 5975 / JCM 20966 / NBRC 14845 / NCIMB 13405 / ORS 571) OX=438753 GN=AZC_0967 PE=4 SV=1	tr|A8HUN8|A8HUN8_AZOC5	143	143	K	DKVLEDIKGFGGVVLKTSLDHSKEQALRNAL	138.75	138.75	GFGGVVLK(1)TSLDHSK	GFGGVVLK(140)TSLDHSK(-140)	8	2	0.68241	81346000	63920000	59921000	Quantified	GO:0016021(CC:integral component of membrane)			InnerMembrane;Cytoplasmic	PF06897(Protein of unknown function (DUF1269))
A8HUN8	Uncharacterized protein	AZC_0967		17.806	174	tr|A8HUN8|A8HUN8_AZOC5	123	tr|A8HUN8|A8HUN8_AZOC5 Uncharacterized protein OS=Azorhizobium caulinodans (strain ATCC 43989 / DSM 5975 / JCM 20966 / NBRC 14845 / NCIMB 13405 / ORS 571) OX=438753 GN=AZC_0967 PE=4 SV=1	tr|A8HUN8|A8HUN8_AZOC5	123	123	K	AGSIAPGNAALFVLIKSMTADKVLEDIKGFG	142.79	133.68	DLAGSIAPGNAALFVLIK(1)SMTADK	DLAGSIAPGNAALFVLIK(130)SMTADK(-130)	18	3	-0.17588	127850000	127650000	91848000	Quantified	GO:0016021(CC:integral component of membrane)			InnerMembrane;Cytoplasmic	PF06897(Protein of unknown function (DUF1269))
A8HUP2	Uncharacterized protein	AZC_0968		36.097	320	tr|A8HUP2|A8HUP2_AZOC5	183	tr|A8HUP2|A8HUP2_AZOC5 Uncharacterized protein OS=Azorhizobium caulinodans (strain ATCC 43989 / DSM 5975 / JCM 20966 / NBRC 14845 / NCIMB 13405 / ORS 571) OX=438753 GN=AZC_0968 PE=4 SV=1	tr|A8HUP2|A8HUP2_AZOC5	183	183	K	RIGGIRTLFSHNVEFKYRPVNLMEDPSSSDY	49.968	49.968	TLFSHNVEFK(1)YRPVNLMEDPSSSDYLTR	TLFSHNVEFK(50)YRPVNLMEDPSSSDYLTR	10	4	-0.99989	70882000	70388000		Quantified				Cytoplasmic
A8HUP2	Uncharacterized protein	AZC_0968		36.097	320	tr|A8HUP2|A8HUP2_AZOC5	101	tr|A8HUP2|A8HUP2_AZOC5 Uncharacterized protein OS=Azorhizobium caulinodans (strain ATCC 43989 / DSM 5975 / JCM 20966 / NBRC 14845 / NCIMB 13405 / ORS 571) OX=438753 GN=AZC_0968 PE=4 SV=1	tr|A8HUP2|A8HUP2_AZOC5	101	101	K	EGMRPQIREVLFLDTKDFKLYNNAFILRRRI	131.52	131.52	EVLFLDTK(1)DFK	EVLFLDTK(130)DFK(-130)	8	2	-3.8205				Identified				Cytoplasmic
A8HUP2	Uncharacterized protein	AZC_0968		36.097	320	tr|A8HUP2|A8HUP2_AZOC5	157	tr|A8HUP2|A8HUP2_AZOC5 Uncharacterized protein OS=Azorhizobium caulinodans (strain ATCC 43989 / DSM 5975 / JCM 20966 / NBRC 14845 / NCIMB 13405 / ORS 571) OX=438753 GN=AZC_0968 PE=4 SV=1	tr|A8HUP2|A8HUP2_AZOC5	157	157	K	TLCDVRPQIPGEYRIKFKEELLPLKDRIGGI	109.39	109.39	IK(0.998)FK(0.002)EELLPLK	IK(27)FK(-27)EELLPLK(-110)	2	3	-1.0776	20926000	11283000	4675900	Quantified				Cytoplasmic
A8HUS4	TPR domain protein	AZC_0977		47.094	432	tr|A8HUS4|A8HUS4_AZOC5	85	tr|A8HUS4|A8HUS4_AZOC5 TPR domain protein OS=Azorhizobium caulinodans (strain ATCC 43989 / DSM 5975 / JCM 20966 / NBRC 14845 / NCIMB 13405 / ORS 571) OX=438753 GN=AZC_0977 PE=4 SV=1	tr|A8HUS4|A8HUS4_AZOC5	85	85	K	SFFGIPPRILQPEEVKPRVQVRRLLKKLDRL	68.371	68.371	ILQPEEVK(1)PR	ILQPEEVK(68)PR	8	2	-1.0873	4769900	6184300		Quantified	GO:0006281(BP:DNA repair);GO:0000723(BP:telomere maintenance);GO:0005524(MF:ATP binding);GO:0003678(MF:DNA helicase activity)			Cytoplasmic	PF02689(Helicase);PF05970(PIF1-like helicase)
A8HUT9	PRC domain-containing protein	AZC_0981		16.939	157	tr|A8HUT9|A8HUT9_AZOC5	122	tr|A8HUT9|A8HUT9_AZOC5 PRC domain-containing protein OS=Azorhizobium caulinodans (strain ATCC 43989 / DSM 5975 / JCM 20966 / NBRC 14845 / NCIMB 13405 / ORS 571) OX=438753 GN=AZC_0981 PE=4 SV=1	tr|A8HUT9|A8HUT9_AZOC5	122	122	K	LGMGERYVIVRPSSVKVTYSENDKKWMATMD	127.32	124.84	YVIVRPSSVK(1)VTYSENDK	YVIVRPSSVK(120)VTYSENDK(-120)	10	3	0.73878	103140000	88676000	91076000	Quantified				Periplasmic	PF05239(PRC-barrel domain)
A8HUT9	PRC domain-containing protein	AZC_0981		16.939	157	tr|A8HUT9|A8HUT9_AZOC5	130	tr|A8HUT9|A8HUT9_AZOC5 PRC domain-containing protein OS=Azorhizobium caulinodans (strain ATCC 43989 / DSM 5975 / JCM 20966 / NBRC 14845 / NCIMB 13405 / ORS 571) OX=438753 GN=AZC_0981 PE=4 SV=1	tr|A8HUT9|A8HUT9_AZOC5	130	130	K	IVRPSSVKVTYSENDKKWMATMDATKDQLKG	149.65	149.65	VTYSENDK(1)K	VTYSENDK(150)K(-150)	8	2	0.45082	267090000	198830000	124640000	Quantified				Periplasmic	PF05239(PRC-barrel domain)
A8HUT9	PRC domain-containing protein	AZC_0981		16.939	157	tr|A8HUT9|A8HUT9_AZOC5	150	tr|A8HUT9|A8HUT9_AZOC5 PRC domain-containing protein OS=Azorhizobium caulinodans (strain ATCC 43989 / DSM 5975 / JCM 20966 / NBRC 14845 / NCIMB 13405 / ORS 571) OX=438753 GN=AZC_0981 PE=4 SV=1	tr|A8HUT9|A8HUT9_AZOC5	150	150	K	TMDATKDQLKGAPEFKYEGRWKR________	53.751	53.751	GAPEFK(1)YEGR	GAPEFK(54)YEGR	6	2	-2.1419	19196000	15835000	13394000	Quantified				Periplasmic	PF05239(PRC-barrel domain)
A8HUV1	Phosphoserine aminotransferase	AZC_0984	FUNCTION: Catalyzes the reversible conversion of 3-phosphohydroxypyruvate to phosphoserine and of 3-hydroxy-2-oxo-4-phosphonooxybutanoate to phosphohydroxythreonine. {ECO:0000256|SAAS:SAAS00347519}.	42.427	391	tr|A8HUV1|A8HUV1_AZOC5	339	tr|A8HUV1|A8HUV1_AZOC5 Phosphoserine aminotransferase OS=Azorhizobium caulinodans (strain ATCC 43989 / DSM 5975 / JCM 20966 / NBRC 14845 / NCIMB 13405 / ORS 571) OX=438753 GN=AZC_0984 PE=4 SV=1	tr|A8HUV1|A8HUV1_AZOC5	339	339	K	DAQAAFAKAITSGLEKGDIAYDIGSYRDAPA	249.62	249.62	AITSGLEK(1)GDIAYDIGSYR	AITSGLEK(250)GDIAYDIGSYR	8	2	0.68236	196520000	158390000	109570000	Quantified	GO:0006564(BP:L-serine biosynthetic process);GO:0005737(CC:cytoplasm);GO:0004648(MF:O-phospho-L-serine:2-oxoglutarate aminotransferase activity)	K00831(serC)	ko00680(Methane metabolism);ko01240(Biosynthesis of cofactors);ko00270(Cysteine and methionine metabolism);ko00750(Vitamin B6 metabolism);ko00260(Glycine, serine and threonine metabolism)	Periplasmic;Cytoplasmic
A8HUV1	Phosphoserine aminotransferase	AZC_0984	FUNCTION: Catalyzes the reversible conversion of 3-phosphohydroxypyruvate to phosphoserine and of 3-hydroxy-2-oxo-4-phosphonooxybutanoate to phosphohydroxythreonine. {ECO:0000256|SAAS:SAAS00347519}.	42.427	391	tr|A8HUV1|A8HUV1_AZOC5	226	tr|A8HUV1|A8HUV1_AZOC5 Phosphoserine aminotransferase OS=Azorhizobium caulinodans (strain ATCC 43989 / DSM 5975 / JCM 20966 / NBRC 14845 / NCIMB 13405 / ORS 571) OX=438753 GN=AZC_0984 PE=4 SV=1	tr|A8HUV1|A8HUV1_AZOC5	226	226	K	AVERLETYKPAWPLPKIFRMTKGGKLIEGIF	121.62	78.324	PAWPLPK(1)IFR	PAWPLPK(78)IFR	7	2	1.8739	670070000	477340000	428420000	Quantified	GO:0006564(BP:L-serine biosynthetic process);GO:0005737(CC:cytoplasm);GO:0004648(MF:O-phospho-L-serine:2-oxoglutarate aminotransferase activity)	K00831(serC)	ko00680(Methane metabolism);ko01240(Biosynthesis of cofactors);ko00270(Cysteine and methionine metabolism);ko00750(Vitamin B6 metabolism);ko00260(Glycine, serine and threonine metabolism)	Periplasmic;Cytoplasmic
A8HUV1	Phosphoserine aminotransferase	AZC_0984	FUNCTION: Catalyzes the reversible conversion of 3-phosphohydroxypyruvate to phosphoserine and of 3-hydroxy-2-oxo-4-phosphonooxybutanoate to phosphohydroxythreonine. {ECO:0000256|SAAS:SAAS00347519}.	42.427	391	tr|A8HUV1|A8HUV1_AZOC5	219	tr|A8HUV1|A8HUV1_AZOC5 Phosphoserine aminotransferase OS=Azorhizobium caulinodans (strain ATCC 43989 / DSM 5975 / JCM 20966 / NBRC 14845 / NCIMB 13405 / ORS 571) OX=438753 GN=AZC_0984 PE=4 SV=1	tr|A8HUV1|A8HUV1_AZOC5	219	219	K	MLILSPRAVERLETYKPAWPLPKIFRMTKGG	105.98	87.485	LETYK(1)PAWPLPK	LETYK(87)PAWPLPK(-87)	5	2	2.1543	92705000	81636000	101270000	Quantified	GO:0006564(BP:L-serine biosynthetic process);GO:0005737(CC:cytoplasm);GO:0004648(MF:O-phospho-L-serine:2-oxoglutarate aminotransferase activity)	K00831(serC)	ko00680(Methane metabolism);ko01240(Biosynthesis of cofactors);ko00270(Cysteine and methionine metabolism);ko00750(Vitamin B6 metabolism);ko00260(Glycine, serine and threonine metabolism)	Periplasmic;Cytoplasmic
A8HUV1	Phosphoserine aminotransferase	AZC_0984	FUNCTION: Catalyzes the reversible conversion of 3-phosphohydroxypyruvate to phosphoserine and of 3-hydroxy-2-oxo-4-phosphonooxybutanoate to phosphohydroxythreonine. {ECO:0000256|SAAS:SAAS00347519}.	42.427	391	tr|A8HUV1|A8HUV1_AZOC5	331	tr|A8HUV1|A8HUV1_AZOC5 Phosphoserine aminotransferase OS=Azorhizobium caulinodans (strain ATCC 43989 / DSM 5975 / JCM 20966 / NBRC 14845 / NCIMB 13405 / ORS 571) OX=438753 GN=AZC_0984 PE=4 SV=1	tr|A8HUV1|A8HUV1_AZOC5	331	331	K	PAVTTLPADAQAAFAKAITSGLEKGDIAYDI	66.36	50.029	VVDPAVTTLPADAQAAFAK(1)AITSGLEK	VVDPAVTTLPADAQAAFAK(50)AITSGLEK(-50)	19	3	0.91145	69175000	57747000	55714000	Quantified	GO:0006564(BP:L-serine biosynthetic process);GO:0005737(CC:cytoplasm);GO:0004648(MF:O-phospho-L-serine:2-oxoglutarate aminotransferase activity)	K00831(serC)	ko00680(Methane metabolism);ko01240(Biosynthesis of cofactors);ko00270(Cysteine and methionine metabolism);ko00750(Vitamin B6 metabolism);ko00260(Glycine, serine and threonine metabolism)	Periplasmic;Cytoplasmic
A8HUV1	Phosphoserine aminotransferase	AZC_0984	FUNCTION: Catalyzes the reversible conversion of 3-phosphohydroxypyruvate to phosphoserine and of 3-hydroxy-2-oxo-4-phosphonooxybutanoate to phosphohydroxythreonine. {ECO:0000256|SAAS:SAAS00347519}.	42.427	391	tr|A8HUV1|A8HUV1_AZOC5	111	tr|A8HUV1|A8HUV1_AZOC5 Phosphoserine aminotransferase OS=Azorhizobium caulinodans (strain ATCC 43989 / DSM 5975 / JCM 20966 / NBRC 14845 / NCIMB 13405 / ORS 571) OX=438753 GN=AZC_0984 PE=4 SV=1	tr|A8HUV1|A8HUV1_AZOC5	111	111	K	LAWESFGEGWVTDVAKQLKLENVRTLTAPYG	78.324	78.324	GVDMLAWESFGEGWVTDVAK(1)QLK	GVDMLAWESFGEGWVTDVAK(78)QLK(-78)	20	3	-1.9971	61534000	47020000	44664000	Quantified	GO:0006564(BP:L-serine biosynthetic process);GO:0005737(CC:cytoplasm);GO:0004648(MF:O-phospho-L-serine:2-oxoglutarate aminotransferase activity)	K00831(serC)	ko00680(Methane metabolism);ko01240(Biosynthesis of cofactors);ko00270(Cysteine and methionine metabolism);ko00750(Vitamin B6 metabolism);ko00260(Glycine, serine and threonine metabolism)	Periplasmic;Cytoplasmic
A8HUV1	Phosphoserine aminotransferase	AZC_0984	FUNCTION: Catalyzes the reversible conversion of 3-phosphohydroxypyruvate to phosphoserine and of 3-hydroxy-2-oxo-4-phosphonooxybutanoate to phosphohydroxythreonine. {ECO:0000256|SAAS:SAAS00347519}.	42.427	391	tr|A8HUV1|A8HUV1_AZOC5	114	tr|A8HUV1|A8HUV1_AZOC5 Phosphoserine aminotransferase OS=Azorhizobium caulinodans (strain ATCC 43989 / DSM 5975 / JCM 20966 / NBRC 14845 / NCIMB 13405 / ORS 571) OX=438753 GN=AZC_0984 PE=4 SV=1	tr|A8HUV1|A8HUV1_AZOC5	114	114	K	ESFGEGWVTDVAKQLKLENVRTLTAPYGELP	73.248	73.248	QLK(1)LENVR	QLK(73)LENVR	3	2	-0.3242	599620000	440280000	353230000	Quantified	GO:0006564(BP:L-serine biosynthetic process);GO:0005737(CC:cytoplasm);GO:0004648(MF:O-phospho-L-serine:2-oxoglutarate aminotransferase activity)	K00831(serC)	ko00680(Methane metabolism);ko01240(Biosynthesis of cofactors);ko00270(Cysteine and methionine metabolism);ko00750(Vitamin B6 metabolism);ko00260(Glycine, serine and threonine metabolism)	Periplasmic;Cytoplasmic
A8HUV6	D-3-phosphoglycerate dehydrogenase	AZC_0985		55.709	528	tr|A8HUV6|A8HUV6_AZOC5	364	tr|A8HUV6|A8HUV6_AZOC5 D-3-phosphoglycerate dehydrogenase OS=Azorhizobium caulinodans (strain ATCC 43989 / DSM 5975 / JCM 20966 / NBRC 14845 / NCIMB 13405 / ORS 571) OX=438753 GN=AZC_0985 PE=3 SV=1	tr|A8HUV6|A8HUV6_AZOC5	364	364	K	IKTVRITYEGAVAEQKVKALTSAAIAGLLRP	49.269	49.269	ITYEGAVAEQK(1)VK	ITYEGAVAEQK(49)VK(-49)	11	3	1.3				Identified	GO:0006564(BP:L-serine biosynthetic process);GO:0051287(MF:NAD binding);GO:0004617(MF:phosphoglycerate dehydrogenase activity)	K00058(serA)	ko00680(Methane metabolism);ko00260(Glycine, serine and threonine metabolism);ko00270(Cysteine and methionine metabolism)	Cytoplasmic	PF00389(D-isomer specific 2-hydroxyacid dehydrogenase, catalytic domain);PF01842(ACT domain);PF02826(D-isomer specific 2-hydroxyacid dehydrogenase, NAD binding domain)
A8HUV6	D-3-phosphoglycerate dehydrogenase	AZC_0985		55.709	528	tr|A8HUV6|A8HUV6_AZOC5	10	tr|A8HUV6|A8HUV6_AZOC5 D-3-phosphoglycerate dehydrogenase OS=Azorhizobium caulinodans (strain ATCC 43989 / DSM 5975 / JCM 20966 / NBRC 14845 / NCIMB 13405 / ORS 571) OX=438753 GN=AZC_0985 PE=3 SV=1	tr|A8HUV6|A8HUV6_AZOC5	10	10	K	______MAPRVLISDKLSDAAVQIFKDRGVE	226.04	222.73	VLISDK(1)LSDAAVQIFK	VLISDK(220)LSDAAVQIFK(-220)	6	2	-1.7284	280310000	220230000	187430000	Quantified	GO:0006564(BP:L-serine biosynthetic process);GO:0051287(MF:NAD binding);GO:0004617(MF:phosphoglycerate dehydrogenase activity)	K00058(serA)	ko00680(Methane metabolism);ko00260(Glycine, serine and threonine metabolism);ko00270(Cysteine and methionine metabolism)	Cytoplasmic	PF00389(D-isomer specific 2-hydroxyacid dehydrogenase, catalytic domain);PF01842(ACT domain);PF02826(D-isomer specific 2-hydroxyacid dehydrogenase, NAD binding domain)
A8HUV6	D-3-phosphoglycerate dehydrogenase	AZC_0985		55.709	528	tr|A8HUV6|A8HUV6_AZOC5	133	tr|A8HUV6|A8HUV6_AZOC5 D-3-phosphoglycerate dehydrogenase OS=Azorhizobium caulinodans (strain ATCC 43989 / DSM 5975 / JCM 20966 / NBRC 14845 / NCIMB 13405 / ORS 571) OX=438753 GN=AZC_0985 PE=3 SV=1	tr|A8HUV6|A8HUV6_AZOC5	133	133	K	QIPQADASTQAGKWEKNRFMGVELTAKTLGI	80.975	80.975	QIPQADASTQAGK(0.009)WEK(0.991)NR	QIPQADASTQAGK(-20)WEK(20)NR	16	3	-0.70044	34841000	22087000	9307200	Quantified	GO:0006564(BP:L-serine biosynthetic process);GO:0051287(MF:NAD binding);GO:0004617(MF:phosphoglycerate dehydrogenase activity)	K00058(serA)	ko00680(Methane metabolism);ko00260(Glycine, serine and threonine metabolism);ko00270(Cysteine and methionine metabolism)	Cytoplasmic	PF00389(D-isomer specific 2-hydroxyacid dehydrogenase, catalytic domain);PF01842(ACT domain);PF02826(D-isomer specific 2-hydroxyacid dehydrogenase, NAD binding domain)
A8HUV6	D-3-phosphoglycerate dehydrogenase	AZC_0985		55.709	528	tr|A8HUV6|A8HUV6_AZOC5	394	tr|A8HUV6|A8HUV6_AZOC5 D-3-phosphoglycerate dehydrogenase OS=Azorhizobium caulinodans (strain ATCC 43989 / DSM 5975 / JCM 20966 / NBRC 14845 / NCIMB 13405 / ORS 571) OX=438753 GN=AZC_0985 PE=3 SV=1	tr|A8HUV6|A8HUV6_AZOC5	394	394	K	PVLADVNVVSAPSVAKERGIVIEETTRDAVG	136.14	136.14	ALTSAAIAGLLRPVLADVNVVSAPSVAK(1)ER	ALTSAAIAGLLRPVLADVNVVSAPSVAK(140)ER	28	3	1.1586	52560000	55154000	45201000	Quantified	GO:0006564(BP:L-serine biosynthetic process);GO:0051287(MF:NAD binding);GO:0004617(MF:phosphoglycerate dehydrogenase activity)	K00058(serA)	ko00680(Methane metabolism);ko00260(Glycine, serine and threonine metabolism);ko00270(Cysteine and methionine metabolism)	Cytoplasmic	PF00389(D-isomer specific 2-hydroxyacid dehydrogenase, catalytic domain);PF01842(ACT domain);PF02826(D-isomer specific 2-hydroxyacid dehydrogenase, NAD binding domain)
A8HUY6	Methylmalonyl-CoA mutase	AZC_0992		76.416	699	tr|A8HUY6|A8HUY6_AZOC5	292	tr|A8HUY6|A8HUY6_AZOC5 Methylmalonyl-CoA mutase OS=Azorhizobium caulinodans (strain ATCC 43989 / DSM 5975 / JCM 20966 / NBRC 14845 / NCIMB 13405 / ORS 571) OX=438753 GN=AZC_0992 PE=4 SV=1	tr|A8HUY6|A8HUY6_AZOC5	292	292	K	LWDEICVNRYGITDAKQKLFRYGVQVNSLGL	155	95.909	YGITDAK(1)QK	YGITDAK(96)QK(-96)	7	2	0.013004	263880000	231470000	201990000	Quantified	GO:0031419(MF:cobalamin binding);GO:0046872(MF:metal ion binding);GO:0004494(MF:methylmalonyl-CoA mutase activity)	K14447(ecm)	ko00630(Glyoxylate and dicarboxylate metabolism)	Cytoplasmic	PF01642(Methylmalonyl-CoA mutase);PF02310(B12 binding domain)
A8HUY6	Methylmalonyl-CoA mutase	AZC_0992		76.416	699	tr|A8HUY6|A8HUY6_AZOC5	66	tr|A8HUY6|A8HUY6_AZOC5 Methylmalonyl-CoA mutase OS=Azorhizobium caulinodans (strain ATCC 43989 / DSM 5975 / JCM 20966 / NBRC 14845 / NCIMB 13405 / ORS 571) OX=438753 GN=AZC_0992 PE=4 SV=1	tr|A8HUY6|A8HUY6_AZOC5	66	66	K	LFRTYAGHSTAAESNKLYRANLAKGQTGLSV	110.97	75.574	TYAGHSTAAESNK(1)LYR	TYAGHSTAAESNK(76)LYR	13	3	-0.71137	34490000	29516000	42970000	Quantified	GO:0031419(MF:cobalamin binding);GO:0046872(MF:metal ion binding);GO:0004494(MF:methylmalonyl-CoA mutase activity)	K14447(ecm)	ko00630(Glyoxylate and dicarboxylate metabolism)	Cytoplasmic	PF01642(Methylmalonyl-CoA mutase);PF02310(B12 binding domain)
A8HUY6	Methylmalonyl-CoA mutase	AZC_0992		76.416	699	tr|A8HUY6|A8HUY6_AZOC5	157	tr|A8HUY6|A8HUY6_AZOC5 Methylmalonyl-CoA mutase OS=Azorhizobium caulinodans (strain ATCC 43989 / DSM 5975 / JCM 20966 / NBRC 14845 / NCIMB 13405 / ORS 571) OX=438753 GN=AZC_0992 PE=4 SV=1	tr|A8HUY6|A8HUY6_AZOC5	157	157	K	ALYIAVADEQGADRAKLQGTTQNDIIKEYLS	143.24	143.24	AK(1)LQGTTQNDIIK	AK(140)LQGTTQNDIIK(-140)	2	2	-0.22785	113070000	97656000	90256000	Quantified	GO:0031419(MF:cobalamin binding);GO:0046872(MF:metal ion binding);GO:0004494(MF:methylmalonyl-CoA mutase activity)	K14447(ecm)	ko00630(Glyoxylate and dicarboxylate metabolism)	Cytoplasmic	PF01642(Methylmalonyl-CoA mutase);PF02310(B12 binding domain)
A8HUY6	Methylmalonyl-CoA mutase	AZC_0992		76.416	699	tr|A8HUY6|A8HUY6_AZOC5	494	tr|A8HUY6|A8HUY6_AZOC5 Methylmalonyl-CoA mutase OS=Azorhizobium caulinodans (strain ATCC 43989 / DSM 5975 / JCM 20966 / NBRC 14845 / NCIMB 13405 / ORS 571) OX=438753 GN=AZC_0992 PE=4 SV=1	tr|A8HUY6|A8HUY6_AZOC5	494	494	K	EARDPAAVGAAMDALKRAAREGGNIMEPSIA	132.56	64.394	DPAAVGAAMDALK(1)R	DPAAVGAAMDALK(64)R	13	3	-0.28078	16739000	12202000	15670000	Quantified	GO:0031419(MF:cobalamin binding);GO:0046872(MF:metal ion binding);GO:0004494(MF:methylmalonyl-CoA mutase activity)	K14447(ecm)	ko00630(Glyoxylate and dicarboxylate metabolism)	Cytoplasmic	PF01642(Methylmalonyl-CoA mutase);PF02310(B12 binding domain)
A8HUZ8	3-oxoadipate CoA-transferase subunit B	AZC_0995		24.42	229	tr|A8HUZ8|A8HUZ8_AZOC5	79	tr|A8HUZ8|A8HUZ8_AZOC5 3-oxoadipate CoA-transferase subunit B OS=Azorhizobium caulinodans (strain ATCC 43989 / DSM 5975 / JCM 20966 / NBRC 14845 / NCIMB 13405 / ORS 571) OX=438753 GN=AZC_0995 PE=3 SV=1	tr|A8HUZ8|A8HUZ8_AZOC5	79	79	K	PPPAGQEDWDLINAGKKAVTLRPGAAFFHHA	173.92	126.28	EVIFHTENGILNFGAPPPAGQEDWDLINAGK(1)K	EVIFHTENGILNFGAPPPAGQEDWDLINAGK(130)K(-130)	31	4	0.74296	133010000	120200000	172070000	Quantified	GO:0008410(MF:CoA-transferase activity)	K01032(pcaJ)	ko00362(Benzoate degradation)	Cytoplasmic	PF01144(Coenzyme A transferase)
A8HV03	3-oxoadipyl-CoA thiolase	AZC_0996		41.435	401	tr|A8HV03|A8HV03_AZOC5	236	tr|A8HV03|A8HV03_AZOC5 3-oxoadipyl-CoA thiolase OS=Azorhizobium caulinodans (strain ATCC 43989 / DSM 5975 / JCM 20966 / NBRC 14845 / NCIMB 13405 / ORS 571) OX=438753 GN=AZC_0996 PE=3 SV=1	tr|A8HV03|A8HV03_AZOC5	236	236	K	ERDEHPRATSLEALAKLKPVNRMAGATVTAG	128.51	43.149	ATSLEALAK(1)LK	ATSLEALAK(43)LK(-43)	9	2	0.093055	91812000	106970000	92146000	Quantified	GO:0019619(BP:3,4-dihydroxybenzoate catabolic process);GO:0016747(MF:transferase activity, transferring acyl groups other than amino-acyl groups)	K00632(fadA)	ko00592(alpha-Linolenic acid metabolism);ko00281(Geraniol degradation);ko00280(Valine, leucine and isoleucine degradation);ko00362(Benzoate degradation);ko00071(Fatty acid degradation);ko00642(Ethylbenzene degradation)	Cytoplasmic	PF02803(Thiolase, C-terminal domain);PF00108(Thiolase, N-terminal domain)
A8HV08	Crotonyl-CoA reductase	AZC_0997		50.293	453	tr|A8HV08|A8HV08_AZOC5	306	tr|A8HV08|A8HV08_AZOC5 Crotonyl-CoA reductase OS=Azorhizobium caulinodans (strain ATCC 43989 / DSM 5975 / JCM 20966 / NBRC 14845 / NCIMB 13405 / ORS 571) OX=438753 GN=AZC_0997 PE=4 SV=1	tr|A8HV08|A8HV08_AZOC5	306	306	K	GQMPKVNSPEYNEWVKEARKFGKAIWDITGK	182.35	33.313	VNSPEYNEWVK(1)EAR	VNSPEYNEWVK(33)EAR	11	3	0.24171	973320000	1006100000	803140000	Quantified	GO:0043880(MF:crotonyl-CoA reductase activity)	K14446(ccr)	ko00630(Glyoxylate and dicarboxylate metabolism)	Periplasmic;Cytoplasmic	PF08240(Alcohol dehydrogenase GroES-like domain);PF00107(Zinc-binding dehydrogenase)
A8HV08	Crotonyl-CoA reductase	AZC_0997		50.293	453	tr|A8HV08|A8HV08_AZOC5	288	tr|A8HV08|A8HV08_AZOC5 Crotonyl-CoA reductase OS=Azorhizobium caulinodans (strain ATCC 43989 / DSM 5975 / JCM 20966 / NBRC 14845 / NCIMB 13405 / ORS 571) OX=438753 GN=AZC_0997 PE=4 SV=1	tr|A8HV08|A8HV08_AZOC5	288	288	K	VLQLGARGVINRKDFKCWGQMPKVNSPEYNE	88.948	79.906	DFK(1)CWGQMPK	DFK(80)CWGQMPK(-80)	3	2	-1.7679	34459000	33642000	33160000	Quantified	GO:0043880(MF:crotonyl-CoA reductase activity)	K14446(ccr)	ko00630(Glyoxylate and dicarboxylate metabolism)	Periplasmic;Cytoplasmic	PF08240(Alcohol dehydrogenase GroES-like domain);PF00107(Zinc-binding dehydrogenase)
A8HV08	Crotonyl-CoA reductase	AZC_0997		50.293	453	tr|A8HV08|A8HV08_AZOC5	313	tr|A8HV08|A8HV08_AZOC5 Crotonyl-CoA reductase OS=Azorhizobium caulinodans (strain ATCC 43989 / DSM 5975 / JCM 20966 / NBRC 14845 / NCIMB 13405 / ORS 571) OX=438753 GN=AZC_0997 PE=4 SV=1	tr|A8HV08|A8HV08_AZOC5	313	313	K	SPEYNEWVKEARKFGKAIWDITGKRDVDMVF	56.569	56.569	FGK(1)AIWDITGKR	FGK(50)AIWDITGK(-50)R	3	3	-0.71087	37185000	26178000	28312000	Quantified	GO:0043880(MF:crotonyl-CoA reductase activity)	K14446(ccr)	ko00630(Glyoxylate and dicarboxylate metabolism)	Periplasmic;Cytoplasmic	PF08240(Alcohol dehydrogenase GroES-like domain);PF00107(Zinc-binding dehydrogenase)
A8HV08	Crotonyl-CoA reductase	AZC_0997		50.293	453	tr|A8HV08|A8HV08_AZOC5	419	tr|A8HV08|A8HV08_AZOC5 Crotonyl-CoA reductase OS=Azorhizobium caulinodans (strain ATCC 43989 / DSM 5975 / JCM 20966 / NBRC 14845 / NCIMB 13405 / ORS 571) OX=438753 GN=AZC_0997 PE=4 SV=1	tr|A8HV08|A8HV08_AZOC5	419	419	K	VFPWAKIPAAHTLMWKNQHPPGNMSVLVNAP	194.21	194.21	IPAAHTLMWK(1)NQHPPGNMSVLVNAPR	IPAAHTLMWK(190)NQHPPGNMSVLVNAPR	10	3	-0.46628	28864000	24606000	29117000	Quantified	GO:0043880(MF:crotonyl-CoA reductase activity)	K14446(ccr)	ko00630(Glyoxylate and dicarboxylate metabolism)	Periplasmic;Cytoplasmic	PF08240(Alcohol dehydrogenase GroES-like domain);PF00107(Zinc-binding dehydrogenase)
A8HV08	Crotonyl-CoA reductase	AZC_0997		50.293	453	tr|A8HV08|A8HV08_AZOC5	383	tr|A8HV08|A8HV08_AZOC5 Crotonyl-CoA reductase OS=Azorhizobium caulinodans (strain ATCC 43989 / DSM 5975 / JCM 20966 / NBRC 14845 / NCIMB 13405 / ORS 571) OX=438753 GN=AZC_0997 PE=4 SV=1	tr|A8HV08|A8HV08_AZOC5	383	383	K	WMRQKRIQGSHFAHLKQASSANQFIIDRRVD	113.24	76.21	IQGSHFAHLK(1)QASSANQFIIDR	IQGSHFAHLK(76)QASSANQFIIDR	10	3	-0.94281	63266000	72869000	75925000	Quantified	GO:0043880(MF:crotonyl-CoA reductase activity)	K14446(ccr)	ko00630(Glyoxylate and dicarboxylate metabolism)	Periplasmic;Cytoplasmic	PF08240(Alcohol dehydrogenase GroES-like domain);PF00107(Zinc-binding dehydrogenase)
A8HV08	Crotonyl-CoA reductase	AZC_0997		50.293	453	tr|A8HV08|A8HV08_AZOC5	321	tr|A8HV08|A8HV08_AZOC5 Crotonyl-CoA reductase OS=Azorhizobium caulinodans (strain ATCC 43989 / DSM 5975 / JCM 20966 / NBRC 14845 / NCIMB 13405 / ORS 571) OX=438753 GN=AZC_0997 PE=4 SV=1	tr|A8HV08|A8HV08_AZOC5	321	321	K	KEARKFGKAIWDITGKRDVDMVFEHPGEQTF	130.22	110.12	AIWDITGK(1)R	AIWDITGK(110)R	8	2	-0.70634	17349000	20329000	13964000	Quantified	GO:0043880(MF:crotonyl-CoA reductase activity)	K14446(ccr)	ko00630(Glyoxylate and dicarboxylate metabolism)	Periplasmic;Cytoplasmic	PF08240(Alcohol dehydrogenase GroES-like domain);PF00107(Zinc-binding dehydrogenase)
A8HV16	Uncharacterized protein	AZC_0999		42.47	405	tr|A8HV16|A8HV16_AZOC5	218	tr|A8HV16|A8HV16_AZOC5 Uncharacterized protein OS=Azorhizobium caulinodans (strain ATCC 43989 / DSM 5975 / JCM 20966 / NBRC 14845 / NCIMB 13405 / ORS 571) OX=438753 GN=AZC_0999 PE=4 SV=1	tr|A8HV16|A8HV16_AZOC5	218	218	K	NWSAHLVPRFAGTPLKRIALACGAEHVRGEA	140.98	113.7	FAGTPLK(1)R	FAGTPLK(110)R	7	2	0.27119	377790000	455500000		Quantified		K07007(baiN)	ko00121(Secondary bile acid biosynthesis)	Cytoplasmic	PF03486(HI0933-like protein)
A8HV31	Non-homologous end joining protein Ku	ku	FUNCTION: With LigD forms a non-homologous end joining (NHEJ) DNA repair enzyme, which repairs dsDNA breaks with reduced fidelity. Binds linear dsDNA with 5'- and 3'- overhangs but not closed circular dsDNA nor ssDNA. Recruits and stimulates the ligase activity of LigD. {ECO:0000255|HAMAP-Rule:MF_01875}.	34.397	323	sp|A8HV31|KU_AZOC5	262	sp|A8HV31|KU_AZOC5 Non-homologous end joining protein Ku OS=Azorhizobium caulinodans (strain ATCC 43989 / DSM 5975 / JCM 20966 / NBRC 14845 / NCIMB 13405 / ORS 571) OX=438753 GN=ku PE=3 SV=2	sp|A8HV31|KU_AZOC5	262	262	K	VSLLDALRASAGSPDKPAPKRAGAKGKAAGT	68.484	47.559	ASAGSPDK(1)PAPK	ASAGSPDK(48)PAPK(-48)	8	2	1.8157	8632100	5225600		Quantified	GO:0006310(BP:DNA recombination);GO:0006303(BP:double-strand break repair via nonhomologous end joining);GO:0003690(MF:double-stranded DNA binding)	K10979(ku)	ko03450(Non-homologous end-joining)	Cytoplasmic	PF02735(Ku70/Ku80 beta-barrel domain)
A8HV36	3'-phosphoesterase	AZC_1006		97.009	900	tr|A8HV36|A8HV36_AZOC5	75	tr|A8HV36|A8HV36_AZOC5 3'-phosphoesterase OS=Azorhizobium caulinodans (strain ATCC 43989 / DSM 5975 / JCM 20966 / NBRC 14845 / NCIMB 13405 / ORS 571) OX=438753 GN=AZC_1006 PE=4 SV=1	tr|A8HV36|A8HV36_AZOC5	75	75	K	KSWAVTRGPSLVPGEKRLAVHVEDHPLAYGG	58.433	43.635	GPSLVPGEK(1)R	GPSLVPGEK(44)R	9	2	-0.27416	14091000	10571000		Quantified	GO:0006310(BP:DNA recombination);GO:0006281(BP:DNA repair);GO:0005524(MF:ATP binding);GO:0003910(MF:DNA ligase (ATP) activity)	K01971(ligD)	ko03450(Non-homologous end-joining)	Cytoplasmic	PF04679(ATP dependent DNA ligase C terminal region);PF01068(ATP dependent DNA ligase domain);PF13298(DNA polymerase Ligase (LigD))
A8HV43	N-acetyl-gamma-glutamyl-phosphate reductase	argC	FUNCTION: Catalyzes the NADPH-dependent reduction of N-acetyl-5-glutamyl phosphate to yield N-acetyl-L-glutamate 5-semialdehyde. {ECO:0000256|HAMAP-Rule:MF_00150}.	34.008	324	tr|A8HV43|A8HV43_AZOC5	172	tr|A8HV43|A8HV43_AZOC5 N-acetyl-gamma-glutamyl-phosphate reductase OS=Azorhizobium caulinodans (strain ATCC 43989 / DSM 5975 / JCM 20966 / NBRC 14845 / NCIMB 13405 / ORS 571) OX=438753 GN=argC PE=3 SV=1	tr|A8HV43|A8HV43_AZOC5	172	172	K	DVKTGISGAGRGGDSKFGYAESNENLIPYGL	236.31	139.58	GGDSK(1)FGYAESNENLIPYGLLK	GGDSK(140)FGYAESNENLIPYGLLK(-140)	5	2	1.2649	139220000	85058000	95477000	Quantified	GO:0006526(BP:arginine biosynthetic process);GO:0005737(CC:cytoplasm);GO:0003942(MF:N-acetyl-gamma-glutamyl-phosphate reductase activity);GO:0051287(MF:NAD binding);GO:0046983(MF:protein dimerization activity)	K00145(argC)	ko00220(Arginine biosynthesis)	Periplasmic;Cytoplasmic	PF02774(Semialdehyde dehydrogenase, dimerisation domain);PF01118(Semialdehyde dehydrogenase, NAD binding domain)
A8HV43	N-acetyl-gamma-glutamyl-phosphate reductase	argC	FUNCTION: Catalyzes the NADPH-dependent reduction of N-acetyl-5-glutamyl phosphate to yield N-acetyl-L-glutamate 5-semialdehyde. {ECO:0000256|HAMAP-Rule:MF_00150}.	34.008	324	tr|A8HV43|A8HV43_AZOC5	258	tr|A8HV43|A8HV43_AZOC5 N-acetyl-gamma-glutamyl-phosphate reductase OS=Azorhizobium caulinodans (strain ATCC 43989 / DSM 5975 / JCM 20966 / NBRC 14845 / NCIMB 13405 / ORS 571) OX=438753 GN=argC PE=3 SV=1	tr|A8HV43|A8HV43_AZOC5	258	258	K	ARRFYAERPFVRVTDKPPQTKWASGSNLAFV	100.71	73.985	VTDK(1)PPQTK	VTDK(74)PPQTK(-74)	4	2	0.58816	135730000	139550000	111030000	Quantified	GO:0006526(BP:arginine biosynthetic process);GO:0005737(CC:cytoplasm);GO:0003942(MF:N-acetyl-gamma-glutamyl-phosphate reductase activity);GO:0051287(MF:NAD binding);GO:0046983(MF:protein dimerization activity)	K00145(argC)	ko00220(Arginine biosynthesis)	Periplasmic;Cytoplasmic	PF02774(Semialdehyde dehydrogenase, dimerisation domain);PF01118(Semialdehyde dehydrogenase, NAD binding domain)
A8HV46	DNA gyrase subunit B	gyrB	FUNCTION: A type II topoisomerase that negatively supercoils closed circular double-stranded (ds) DNA in an ATP-dependent manner to modulate DNA topology and maintain chromosomes in an underwound state. Negative supercoiling favors strand separation, and DNA replication, transcription, recombination and repair, all of which involve strand separation. Also able to catalyze the interconversion of o…	88.235	808	tr|A8HV46|A8HV46_AZOC5	561	tr|A8HV46|A8HV46_AZOC5 DNA gyrase subunit B OS=Azorhizobium caulinodans (strain ATCC 43989 / DSM 5975 / JCM 20966 / NBRC 14845 / NCIMB 13405 / ORS 571) OX=438753 GN=gyrB PE=3 SV=1	tr|A8HV46|A8HV46_AZOC5	561	561	K	FKVARGKSETYIKDEKALEDYLITAGLEDAA	159.66	159.66	DEK(1)ALEDYLITAGLEDAALHAASGEVR	DEK(160)ALEDYLITAGLEDAALHAASGEVR	3	3	-1.1728		113500000		Identified	GO:0006265(BP:DNA topological change);GO:0006261(BP:DNA-dependent DNA replication);GO:0005694(CC:chromosome);GO:0005737(CC:cytoplasm);GO:0005524(MF:ATP binding);GO:0003677(MF:DNA binding);GO:0003918(MF:DNA topoisomerase type II (ATP-hydrolyzing) activity);GO:0046872(MF:metal ion binding)			Cytoplasmic	PF00204(DNA gyrase B);PF00986(DNA gyrase B subunit, carboxyl terminus);PF02518(Histidine kinase-, DNA gyrase B-, and HSP90-like ATPase);PF01751(Toprim domain)
A8HV46	DNA gyrase subunit B	gyrB	FUNCTION: A type II topoisomerase that negatively supercoils closed circular double-stranded (ds) DNA in an ATP-dependent manner to modulate DNA topology and maintain chromosomes in an underwound state. Negative supercoiling favors strand separation, and DNA replication, transcription, recombination and repair, all of which involve strand separation. Also able to catalyze the interconversion of o…	88.235	808	tr|A8HV46|A8HV46_AZOC5	342	tr|A8HV46|A8HV46_AZOC5 DNA gyrase subunit B OS=Azorhizobium caulinodans (strain ATCC 43989 / DSM 5975 / JCM 20966 / NBRC 14845 / NCIMB 13405 / ORS 571) OX=438753 GN=gyrB PE=3 SV=1	tr|A8HV46|A8HV46_AZOC5	342	342	K	REGLTAVLSVKVPDPKFSSQTKDKLVSSEVR	83.499	77.379	VPDPK(1)FSSQTK	VPDPK(77)FSSQTK(-77)	5	2	1.1	15067000	13279000	8811700	Quantified	GO:0006265(BP:DNA topological change);GO:0006261(BP:DNA-dependent DNA replication);GO:0005694(CC:chromosome);GO:0005737(CC:cytoplasm);GO:0005524(MF:ATP binding);GO:0003677(MF:DNA binding);GO:0003918(MF:DNA topoisomerase type II (ATP-hydrolyzing) activity);GO:0046872(MF:metal ion binding)			Cytoplasmic	PF00204(DNA gyrase B);PF00986(DNA gyrase B subunit, carboxyl terminus);PF02518(Histidine kinase-, DNA gyrase B-, and HSP90-like ATPase);PF01751(Toprim domain)
A8HV46	DNA gyrase subunit B	gyrB	FUNCTION: A type II topoisomerase that negatively supercoils closed circular double-stranded (ds) DNA in an ATP-dependent manner to modulate DNA topology and maintain chromosomes in an underwound state. Negative supercoiling favors strand separation, and DNA replication, transcription, recombination and repair, all of which involve strand separation. Also able to catalyze the interconversion of o…	88.235	808	tr|A8HV46|A8HV46_AZOC5	172	tr|A8HV46|A8HV46_AZOC5 DNA gyrase subunit B OS=Azorhizobium caulinodans (strain ATCC 43989 / DSM 5975 / JCM 20966 / NBRC 14845 / NCIMB 13405 / ORS 571) OX=438753 GN=gyrB PE=3 SV=1	tr|A8HV46|A8HV46_AZOC5	172	172	K	DAEAPLKVVGDAPAGKRGTKVTFLPSPETFT	125.31	101.72	VVGDAPAGK(1)R	VVGDAPAGK(100)R	9	2	0.79263	69590000	54154000	55965000	Quantified	GO:0006265(BP:DNA topological change);GO:0006261(BP:DNA-dependent DNA replication);GO:0005694(CC:chromosome);GO:0005737(CC:cytoplasm);GO:0005524(MF:ATP binding);GO:0003677(MF:DNA binding);GO:0003918(MF:DNA topoisomerase type II (ATP-hydrolyzing) activity);GO:0046872(MF:metal ion binding)			Cytoplasmic	PF00204(DNA gyrase B);PF00986(DNA gyrase B subunit, carboxyl terminus);PF02518(Histidine kinase-, DNA gyrase B-, and HSP90-like ATPase);PF01751(Toprim domain)
A8HV46	DNA gyrase subunit B	gyrB	FUNCTION: A type II topoisomerase that negatively supercoils closed circular double-stranded (ds) DNA in an ATP-dependent manner to modulate DNA topology and maintain chromosomes in an underwound state. Negative supercoiling favors strand separation, and DNA replication, transcription, recombination and repair, all of which involve strand separation. Also able to catalyze the interconversion of o…	88.235	808	tr|A8HV46|A8HV46_AZOC5	771	tr|A8HV46|A8HV46_AZOC5 DNA gyrase subunit B OS=Azorhizobium caulinodans (strain ATCC 43989 / DSM 5975 / JCM 20966 / NBRC 14845 / NCIMB 13405 / ORS 571) OX=438753 GN=gyrB PE=3 SV=1	tr|A8HV46|A8HV46_AZOC5	771	771	K	WETTLDINARSLLQVKVKEVDAADDLFNRLM	73.616	67.032	SLLQVK(1)VK	SLLQVK(67)VK(-67)	6	2	0.29261	237610000	190020000	163040000	Quantified	GO:0006265(BP:DNA topological change);GO:0006261(BP:DNA-dependent DNA replication);GO:0005694(CC:chromosome);GO:0005737(CC:cytoplasm);GO:0005524(MF:ATP binding);GO:0003677(MF:DNA binding);GO:0003918(MF:DNA topoisomerase type II (ATP-hydrolyzing) activity);GO:0046872(MF:metal ion binding)			Cytoplasmic	PF00204(DNA gyrase B);PF00986(DNA gyrase B subunit, carboxyl terminus);PF02518(Histidine kinase-, DNA gyrase B-, and HSP90-like ATPase);PF01751(Toprim domain)
A8HV46	DNA gyrase subunit B	gyrB	FUNCTION: A type II topoisomerase that negatively supercoils closed circular double-stranded (ds) DNA in an ATP-dependent manner to modulate DNA topology and maintain chromosomes in an underwound state. Negative supercoiling favors strand separation, and DNA replication, transcription, recombination and repair, all of which involve strand separation. Also able to catalyze the interconversion of o…	88.235	808	tr|A8HV46|A8HV46_AZOC5	558	tr|A8HV46|A8HV46_AZOC5 DNA gyrase subunit B OS=Azorhizobium caulinodans (strain ATCC 43989 / DSM 5975 / JCM 20966 / NBRC 14845 / NCIMB 13405 / ORS 571) OX=438753 GN=gyrB PE=3 SV=1	tr|A8HV46|A8HV46_AZOC5	558	558	K	PPLFKVARGKSETYIKDEKALEDYLITAGLE	66.299	55.908	SETYIK(1)DEK	SETYIK(56)DEK(-56)	6	2	0.89201	26687000	22378000	15272000	Quantified	GO:0006265(BP:DNA topological change);GO:0006261(BP:DNA-dependent DNA replication);GO:0005694(CC:chromosome);GO:0005737(CC:cytoplasm);GO:0005524(MF:ATP binding);GO:0003677(MF:DNA binding);GO:0003918(MF:DNA topoisomerase type II (ATP-hydrolyzing) activity);GO:0046872(MF:metal ion binding)			Cytoplasmic	PF00204(DNA gyrase B);PF00986(DNA gyrase B subunit, carboxyl terminus);PF02518(Histidine kinase-, DNA gyrase B-, and HSP90-like ATPase);PF01751(Toprim domain)
A8HV53	Histidinol-phosphatase	AZC_4268		28.297	262	tr|A8HV53|A8HV53_AZOC5	258	tr|A8HV53|A8HV53_AZOC5 Histidinol-phosphatase OS=Azorhizobium caulinodans (strain ATCC 43989 / DSM 5975 / JCM 20966 / NBRC 14845 / NCIMB 13405 / ORS 571) OX=438753 GN=AZC_4268 PE=3 SV=1	tr|A8HV53|A8HV53_AZOC5	258	258	K	RVVAAGSKAVHEQALKRLNP___________	161.92	47.187	AVHEQALK(1)R	AVHEQALK(47)R	8	3	-1.0872	47527000	42164000	43723000	Quantified	GO:0046855(BP:inositol phosphate dephosphorylation);GO:0004401(MF:histidinol-phosphatase activity)	K01092(E3.1.3.25)	ko04070(Phosphatidylinositol signaling system);ko00521(Streptomycin biosynthesis);ko00562(Inositol phosphate metabolism)	Cytoplasmic	PF00459(Inositol monophosphatase family)
A8HV53	Histidinol-phosphatase	AZC_4268		28.297	262	tr|A8HV53|A8HV53_AZOC5	144	tr|A8HV53|A8HV53_AZOC5 Histidinol-phosphatase OS=Azorhizobium caulinodans (strain ATCC 43989 / DSM 5975 / JCM 20966 / NBRC 14845 / NCIMB 13405 / ORS 571) OX=438753 GN=AZC_4268 PE=3 SV=1	tr|A8HV53|A8HV53_AZOC5	144	144	K	FFGDGGSAHYLGPAGKRRLLTRDCGRLEDAI	44.045	44.045	FFGDGGSAHYLGPAGK(1)R	FFGDGGSAHYLGPAGK(44)R	16	3	-0.25563	26626000		17922000	Quantified	GO:0046855(BP:inositol phosphate dephosphorylation);GO:0004401(MF:histidinol-phosphatase activity)	K01092(E3.1.3.25)	ko04070(Phosphatidylinositol signaling system);ko00521(Streptomycin biosynthesis);ko00562(Inositol phosphate metabolism)	Cytoplasmic	PF00459(Inositol monophosphatase family)
A8HV58	Ferrochelatase	hemH	FUNCTION: Catalyzes the ferrous insertion into protoporphyrin IX. {ECO:0000256|HAMAP-Rule:MF_00323}.	40.175	354	tr|A8HV58|A8HV58_AZOC5	143	tr|A8HV58|A8HV58_AZOC5 Ferrochelatase OS=Azorhizobium caulinodans (strain ATCC 43989 / DSM 5975 / JCM 20966 / NBRC 14845 / NCIMB 13405 / ORS 571) OX=438753 GN=hemH PE=3 SV=1	tr|A8HV58|A8HV58_AZOC5	143	143	K	RYGKPPIAERLDALQKQGCERILIVPMYPQY	54.608	54.608	LDALQK(1)QGCER	LDALQK(55)QGCER	6	2	-0.47808	6124500			Identified	GO:0006783(BP:heme biosynthetic process);GO:0005737(CC:cytoplasm);GO:0004325(MF:ferrochelatase activity);GO:0046872(MF:metal ion binding)	K01772(hemH)	ko00860(Porphyrin and chlorophyll metabolism);ko01240(Biosynthesis of cofactors)	Cytoplasmic	PF00762(Ferrochelatase)
A8HV58	Ferrochelatase	hemH	FUNCTION: Catalyzes the ferrous insertion into protoporphyrin IX. {ECO:0000256|HAMAP-Rule:MF_00323}.	40.175	354	tr|A8HV58|A8HV58_AZOC5	241	tr|A8HV58|A8HV58_AZOC5 Ferrochelatase OS=Azorhizobium caulinodans (strain ATCC 43989 / DSM 5975 / JCM 20966 / NBRC 14845 / NCIMB 13405 / ORS 571) OX=438753 GN=hemH PE=3 SV=1	tr|A8HV58|A8HV58_AZOC5	241	241	K	KSYLMKGDPYHCQCLKTTRLLRDRLGMSEEK	65.472	55.173	GDPYHCQCLK(1)TTR	GDPYHCQCLK(55)TTR	10	3	0.17533	20044000	19379000	25747000	Quantified	GO:0006783(BP:heme biosynthetic process);GO:0005737(CC:cytoplasm);GO:0004325(MF:ferrochelatase activity);GO:0046872(MF:metal ion binding)	K01772(hemH)	ko00860(Porphyrin and chlorophyll metabolism);ko01240(Biosynthesis of cofactors)	Cytoplasmic	PF00762(Ferrochelatase)
A8HV59	Band 7 protein	AZC_4273		36.489	337	tr|A8HV59|A8HV59_AZOC5	158	tr|A8HV59|A8HV59_AZOC5 Band 7 protein OS=Azorhizobium caulinodans (strain ATCC 43989 / DSM 5975 / JCM 20966 / NBRC 14845 / NCIMB 13405 / ORS 571) OX=438753 GN=AZC_4273 PE=4 SV=1	tr|A8HV59|A8HV59_AZOC5	158	158	K	RLLHVVDAAAAPWGVKVTRIEIRDIVPPTDL	61.648	61.648	LLHVVDAAAAPWGVK(1)VTR	LLHVVDAAAAPWGVK(62)VTR	15	3	-0.59506	18430000	12527000	16268000	Quantified	GO:0016020(CC:membrane)			InnerMembrane	PF01145(SPFH domain / Band 7 family)
A8HV85	Protein GrpE	grpE	FUNCTION: Participates actively in the response to hyperosmotic and heat shock by preventing the aggregation of stress-denatured proteins, in association with DnaK and GrpE. It is the nucleotide exchange factor for DnaK and may function as a thermosensor. Unfolded proteins bind initially to DnaJ; upon interaction with the DnaJ-bound protein, DnaK hydrolyzes its bound ATP, resulting in the formati…	22.268	210	tr|A8HV85|A8HV85_AZOC5	131	tr|A8HV85|A8HV85_AZOC5 Protein GrpE OS=Azorhizobium caulinodans (strain ATCC 43989 / DSM 5975 / JCM 20966 / NBRC 14845 / NCIMB 13405 / ORS 571) OX=438753 GN=grpE PE=3 SV=1	tr|A8HV85|A8HV85_AZOC5	131	131	K	DGIELTERGLLKNLEKHGVRKVEPVGEKFDP	119.21	119.21	NLEK(1)HGVR	NLEK(120)HGVR	4	2	1.3381	102270000	83689000	90716000	Quantified	GO:0006457(BP:protein folding);GO:0005737(CC:cytoplasm);GO:0000774(MF:adenyl-nucleotide exchange factor activity);GO:0051087(MF:chaperone binding);GO:0042803(MF:protein homodimerization activity)			Cytoplasmic	PF01025(GrpE)
A8HV93	Ribonuclease PH	rph	FUNCTION: Phosphorolytic 3'-5' exoribonuclease that plays an important role in tRNA 3'-end maturation. Removes nucleotide residues following the 3'-CCA terminus of tRNAs; can also add nucleotides to the ends of RNA molecules by using nucleoside diphosphates as substrates, but this may not be physiologically important. Probably plays a role in initiation of 16S rRNA degradation (leading to ribosom…	26.105	238	sp|A8HV93|RNPH_AZOC5	52	sp|A8HV93|RNPH_AZOC5 Ribonuclease PH OS=Azorhizobium caulinodans (strain ATCC 43989 / DSM 5975 / JCM 20966 / NBRC 14845 / NCIMB 13405 / ORS 571) OX=438753 GN=rph PE=3 SV=1	sp|A8HV93|RNPH_AZOC5	52	52	K	VLVAATLEERLPPWLKGQGRGWVTAEYSMLP	107.66	96.253	LPPWLK(1)GQGR	LPPWLK(96)GQGR	6	2	2.0861	580740000	474900000	490750000	Quantified	GO:0016075(BP:rRNA catabolic process);GO:0006364(BP:rRNA processing);GO:0008033(BP:tRNA processing);GO:0000175(MF:3'-5'-exoribonuclease activity);GO:0000049(MF:tRNA binding);GO:0009022(MF:tRNA nucleotidyltransferase activity)			Cytoplasmic	PF01138(3' exoribonuclease family, domain 1);PF03725(3' exoribonuclease family, domain 2)
A8HV93	Ribonuclease PH	rph	FUNCTION: Phosphorolytic 3'-5' exoribonuclease that plays an important role in tRNA 3'-end maturation. Removes nucleotide residues following the 3'-CCA terminus of tRNAs; can also add nucleotides to the ends of RNA molecules by using nucleoside diphosphates as substrates, but this may not be physiologically important. Probably plays a role in initiation of 16S rRNA degradation (leading to ribosom…	26.105	238	sp|A8HV93|RNPH_AZOC5	82	sp|A8HV93|RNPH_AZOC5 Ribonuclease PH OS=Azorhizobium caulinodans (strain ATCC 43989 / DSM 5975 / JCM 20966 / NBRC 14845 / NCIMB 13405 / ORS 571) OX=438753 GN=rph PE=3 SV=1	sp|A8HV93|RNPH_AZOC5	82	82	K	PRATLERTRREATTGKQSGRTQEIQRLIGRS	69.375	69.375	EATTGK(1)QSGR	EATTGK(69)QSGR	6	2	0.88917	6419500			Identified	GO:0016075(BP:rRNA catabolic process);GO:0006364(BP:rRNA processing);GO:0008033(BP:tRNA processing);GO:0000175(MF:3'-5'-exoribonuclease activity);GO:0000049(MF:tRNA binding);GO:0009022(MF:tRNA nucleotidyltransferase activity)			Cytoplasmic	PF01138(3' exoribonuclease family, domain 1);PF03725(3' exoribonuclease family, domain 2)
A8HV93	Ribonuclease PH	rph	FUNCTION: Phosphorolytic 3'-5' exoribonuclease that plays an important role in tRNA 3'-end maturation. Removes nucleotide residues following the 3'-CCA terminus of tRNAs; can also add nucleotides to the ends of RNA molecules by using nucleoside diphosphates as substrates, but this may not be physiologically important. Probably plays a role in initiation of 16S rRNA degradation (leading to ribosom…	26.105	238	sp|A8HV93|RNPH_AZOC5	233	sp|A8HV93|RNPH_AZOC5 Ribonuclease PH OS=Azorhizobium caulinodans (strain ATCC 43989 / DSM 5975 / JCM 20966 / NBRC 14845 / NCIMB 13405 / ORS 571) OX=438753 GN=rph PE=3 SV=1	sp|A8HV93|RNPH_AZOC5	233	233	K	LALARKGVGELVELQKQAIKA__________	62.104	62.104	KGVGELVELQK(1)QAIK	K(-55)GVGELVELQK(55)QAIK(-62)	11	3	0.51074	24078000	14938000	12645000	Quantified	GO:0016075(BP:rRNA catabolic process);GO:0006364(BP:rRNA processing);GO:0008033(BP:tRNA processing);GO:0000175(MF:3'-5'-exoribonuclease activity);GO:0000049(MF:tRNA binding);GO:0009022(MF:tRNA nucleotidyltransferase activity)			Cytoplasmic	PF01138(3' exoribonuclease family, domain 1);PF03725(3' exoribonuclease family, domain 2)
A8HV96	dITP/XTP pyrophosphatase	AZC_4290	FUNCTION: Pyrophosphatase that catalyzes the hydrolysis of nucleoside triphosphates to their monophosphate derivatives, with a high preference for the non-canonical purine nucleotides XTP (xanthosine triphosphate), dITP (deoxyinosine triphosphate) and ITP. Seems to function as a house-cleaning enzyme that removes non-canonical purine nucleotides from the nucleotide pool, thus preventing their inc…	22.556	210	tr|A8HV96|A8HV96_AZOC5	18	tr|A8HV96|A8HV96_AZOC5 dITP/XTP pyrophosphatase OS=Azorhizobium caulinodans (strain ATCC 43989 / DSM 5975 / JCM 20966 / NBRC 14845 / NCIMB 13405 / ORS 571) OX=438753 GN=AZC_4290 PE=3 SV=1	tr|A8HV96|A8HV96_AZOC5	18	18	K	RKLTGRIVIATHNPGKLKEMQELLAPYGIEA	100.88	100.88	IVIATHNPGK(1)LK	IVIATHNPGK(100)LK(-100)	10	2	-0.59632	75312000	58369000	61092000	Quantified	GO:0009117(BP:nucleotide metabolic process);GO:0009146(BP:purine nucleoside triphosphate catabolic process);GO:0046872(MF:metal ion binding);GO:0017111(MF:nucleoside-triphosphatase activity);GO:0047429(MF:nucleoside-triphosphate diphosphatase activity);GO:0000166(MF:nucleotide binding)	K02428(rdgB)	ko00230(Purine metabolism)	Cytoplasmic	PF01725(Ham1 family)
A8HVA7	Heavy metal translocating P-type ATPase	AZC_4294		94.407	915	tr|A8HVA7|A8HVA7_AZOC5	111	tr|A8HVA7|A8HVA7_AZOC5 Heavy metal translocating P-type ATPase OS=Azorhizobium caulinodans (strain ATCC 43989 / DSM 5975 / JCM 20966 / NBRC 14845 / NCIMB 13405 / ORS 571) OX=438753 GN=AZC_4294 PE=3 SV=1	tr|A8HVA7|A8HVA7_AZOC5	111	111	K	YQGKTFYFCCNGCKTKFEADPEAQLAKAKAR	104.07	104.07	TK(1)FEADPEAQLAK	TK(100)FEADPEAQLAK(-100)	2	2	-0.44694	78382000	75882000	59818000	Quantified	GO:0016021(CC:integral component of membrane);GO:0005886(CC:plasma membrane);GO:0005524(MF:ATP binding);GO:0019829(MF:cation-transporting ATPase activity);GO:0046872(MF:metal ion binding);GO:0016491(MF:oxidoreductase activity)	K17686(copA)	ko04016(MAPK signaling pathway - plant)	Cytoplasmic	PF00702(haloacid dehalogenase-like hydrolase);PF04945(YHS domain);PF00122(E1-E2 ATPase)
A8HVB2	Glutaredoxin	grxC	FUNCTION: Has a glutathione-disulfide oxidoreductase activity in the presence of NADPH and glutathione reductase. Reduces low molecular weight disulfides and proteins. {ECO:0000256|RuleBase:RU364065}.	9.3265	85	tr|A8HVB2|A8HVB2_AZOC5	2	tr|A8HVB2|A8HVB2_AZOC5 Glutaredoxin OS=Azorhizobium caulinodans (strain ATCC 43989 / DSM 5975 / JCM 20966 / NBRC 14845 / NCIMB 13405 / ORS 571) OX=438753 GN=grxC PE=3 SV=1	tr|A8HVB2|A8HVB2_AZOC5	2	2	K	______________MKSIVIYTKSWCSYCHA	63.48	63.48	MK(1)SIVIYTK	MK(63)SIVIYTK(-63)	2	2	3.622	80011000	82088000	82326000	Quantified	GO:0045454(BP:cell redox homeostasis);GO:0005623(CC:cell);GO:0005737(CC:cytoplasm);GO:0009055(MF:electron transfer activity);GO:0015035(MF:protein disulfide oxidoreductase activity)			Cytoplasmic	PF00462(Glutaredoxin)
A8HVC7	Tryptophan--tRNA ligase	trpS	FUNCTION: Catalyzes the attachment of tryptophan to tRNA(Trp). {ECO:0000256|HAMAP-Rule:MF_00140}.	38.973	357	tr|A8HVC7|A8HVC7_AZOC5	165	tr|A8HVC7|A8HVC7_AZOC5 Tryptophan--tRNA ligase OS=Azorhizobium caulinodans (strain ATCC 43989 / DSM 5975 / JCM 20966 / NBRC 14845 / NCIMB 13405 / ORS 571) OX=438753 GN=trpS PE=3 SV=1	tr|A8HVC7|A8HVC7_AZOC5	165	165	K	ILLYRATHVPVGEDQKQHLELTRDIAQKFNT	89.344	68.567	ATHVPVGEDQK(1)QHLELTR	ATHVPVGEDQK(69)QHLELTR	11	3	0.046236	35043000	25499000	19984000	Quantified	GO:0006436(BP:tryptophanyl-tRNA aminoacylation);GO:0005737(CC:cytoplasm);GO:0005524(MF:ATP binding);GO:0004830(MF:tryptophan-tRNA ligase activity)	K01867(WARS)	ko00970(Aminoacyl-tRNA biosynthesis)	Cytoplasmic	PF00579(tRNA synthetases class I (W and Y))
A8HVC7	Tryptophan--tRNA ligase	trpS	FUNCTION: Catalyzes the attachment of tryptophan to tRNA(Trp). {ECO:0000256|HAMAP-Rule:MF_00140}.	38.973	357	tr|A8HVC7|A8HVC7_AZOC5	308	tr|A8HVC7|A8HVC7_AZOC5 Tryptophan--tRNA ligase OS=Azorhizobium caulinodans (strain ATCC 43989 / DSM 5975 / JCM 20966 / NBRC 14845 / NCIMB 13405 / ORS 571) OX=438753 GN=trpS PE=3 SV=1	tr|A8HVC7|A8HVC7_AZOC5	308	308	K	QFSTFKMALVDLAVAKLGPIGGEMQRLMGDV	36.923	36.923	MALVDLAVAK(1)LGPIGGEMQR	MALVDLAVAK(37)LGPIGGEMQR	10	3	-5.5087	24349000	25053000		Quantified	GO:0006436(BP:tryptophanyl-tRNA aminoacylation);GO:0005737(CC:cytoplasm);GO:0005524(MF:ATP binding);GO:0004830(MF:tryptophan-tRNA ligase activity)	K01867(WARS)	ko00970(Aminoacyl-tRNA biosynthesis)	Cytoplasmic	PF00579(tRNA synthetases class I (W and Y))
A8HVD8	Ribosomal protein L9	AZC_4304		14.928	138	tr|A8HVD8|A8HVD8_AZOC5	22	tr|A8HVD8|A8HVD8_AZOC5 Ribosomal protein L9 OS=Azorhizobium caulinodans (strain ATCC 43989 / DSM 5975 / JCM 20966 / NBRC 14845 / NCIMB 13405 / ORS 571) OX=438753 GN=AZC_4304 PE=4 SV=1	tr|A8HVD8|A8HVD8_AZOC5	22	22	K	ARNLELKTEASAVAAKLDGQKVVILRQAGET	134.38	47.622	TEASAVAAK(1)LDGQK	TEASAVAAK(48)LDGQK(-48)	9	3	-0.45863	38467000	35204000	24468000	Quantified	GO:0006412(BP:translation);GO:0005840(CC:ribosome);GO:0003735(MF:structural constituent of ribosome)	K02939(RP-L9)	ko03010(Ribosome)	Cytoplasmic	PF03948(Ribosomal protein L9, C-terminal domain)
A8HVD8	Ribosomal protein L9	AZC_4304		14.928	138	tr|A8HVD8|A8HVD8_AZOC5	13	tr|A8HVD8|A8HVD8_AZOC5 Ribosomal protein L9 OS=Azorhizobium caulinodans (strain ATCC 43989 / DSM 5975 / JCM 20966 / NBRC 14845 / NCIMB 13405 / ORS 571) OX=438753 GN=AZC_4304 PE=4 SV=1	tr|A8HVD8|A8HVD8_AZOC5	13	13	K	___MKSQLEARNLELKTEASAVAAKLDGQKV	134.75	120.86	NLELK(1)TEASAVAAK	NLELK(120)TEASAVAAK(-120)	5	2	1.5444	82433000	54816000	58665000	Quantified	GO:0006412(BP:translation);GO:0005840(CC:ribosome);GO:0003735(MF:structural constituent of ribosome)	K02939(RP-L9)	ko03010(Ribosome)	Cytoplasmic	PF03948(Ribosomal protein L9, C-terminal domain)
A8HVE1	Ribosomal protein L9	AZC_4305		5.3903	49	tr|A8HVE1|A8HVE1_AZOC5	11	tr|A8HVE1|A8HVE1_AZOC5 Ribosomal protein L9 OS=Azorhizobium caulinodans (strain ATCC 43989 / DSM 5975 / JCM 20966 / NBRC 14845 / NCIMB 13405 / ORS 571) OX=438753 GN=AZC_4305 PE=3 SV=1	tr|A8HVE1|A8HVE1_AZOC5	11	11	K	_____MEVILLERVAKLGQIGDVVRVRDGYG	91.549	76.143	VAK(1)LGQIGDVVR	VAK(76)LGQIGDVVR	3	2	-0.0934	37186000	24010000	20326000	Quantified	GO:0006412(BP:translation);GO:0005840(CC:ribosome);GO:0003735(MF:structural constituent of ribosome)			Cytoplasmic	PF01281(Ribosomal protein L9, N-terminal domain)
A8HVF1	30S ribosomal protein S6	rpsF	FUNCTION: Binds together with S18 to 16S ribosomal RNA. {ECO:0000255|HAMAP-Rule:MF_00360}.	16.989	150	sp|A8HVF1|RS6_AZOC5	46	sp|A8HVF1|RS6_AZOC5 30S ribosomal protein S6 OS=Azorhizobium caulinodans (strain ATCC 43989 / DSM 5975 / JCM 20966 / NBRC 14845 / NCIMB 13405 / ORS 571) OX=438753 GN=rpsF PE=3 SV=1	sp|A8HVF1|RS6_AZOC5	46	46	K	EANGGTVSKVEAWGVKSLTYRIKKNRKAHFT	127.83	88.441	VEAWGVK(1)SLTYR	VEAWGVK(88)SLTYR	7	2	1.1145	65202000	67424000	78941000	Quantified	GO:0006412(BP:translation);GO:0005840(CC:ribosome);GO:0019843(MF:rRNA binding);GO:0003735(MF:structural constituent of ribosome)	K02990(RP-S6)	ko03010(Ribosome)	Cytoplasmic	PF01250(Ribosomal protein S6)
A8HVF1	30S ribosomal protein S6	rpsF	FUNCTION: Binds together with S18 to 16S ribosomal RNA. {ECO:0000255|HAMAP-Rule:MF_00360}.	16.989	150	sp|A8HVF1|RS6_AZOC5	57	sp|A8HVF1|RS6_AZOC5 30S ribosomal protein S6 OS=Azorhizobium caulinodans (strain ATCC 43989 / DSM 5975 / JCM 20966 / NBRC 14845 / NCIMB 13405 / ORS 571) OX=438753 GN=rpsF PE=3 SV=1	sp|A8HVF1|RS6_AZOC5	57	57	K	AWGVKSLTYRIKKNRKAHFTLFNIDAPAAAV	73.459	73.459	K(1)AHFTLFNIDAPAAAVQEMER	K(73)AHFTLFNIDAPAAAVQEMER	1	3	3.6261	29461000			Identified	GO:0006412(BP:translation);GO:0005840(CC:ribosome);GO:0019843(MF:rRNA binding);GO:0003735(MF:structural constituent of ribosome)	K02990(RP-S6)	ko03010(Ribosome)	Cytoplasmic	PF01250(Ribosomal protein S6)
A8HVF1	30S ribosomal protein S6	rpsF	FUNCTION: Binds together with S18 to 16S ribosomal RNA. {ECO:0000255|HAMAP-Rule:MF_00360}.	16.989	150	sp|A8HVF1|RS6_AZOC5	27	sp|A8HVF1|RS6_AZOC5 30S ribosomal protein S6 OS=Azorhizobium caulinodans (strain ATCC 43989 / DSM 5975 / JCM 20966 / NBRC 14845 / NCIMB 13405 / ORS 571) OX=438753 GN=rpsF PE=3 SV=1	sp|A8HVF1|RS6_AZOC5	27	27	K	QDVTAQQVEELAARFKGVIEANGGTVSKVEA	156.36	153.34	FK(1)GVIEANGGTVSK	FK(150)GVIEANGGTVSK(-150)	2	2	0.1832	29226000	27174000	20314000	Quantified	GO:0006412(BP:translation);GO:0005840(CC:ribosome);GO:0019843(MF:rRNA binding);GO:0003735(MF:structural constituent of ribosome)	K02990(RP-S6)	ko03010(Ribosome)	Cytoplasmic	PF01250(Ribosomal protein S6)
A8HVF1	30S ribosomal protein S6	rpsF	FUNCTION: Binds together with S18 to 16S ribosomal RNA. {ECO:0000255|HAMAP-Rule:MF_00360}.	16.989	150	sp|A8HVF1|RS6_AZOC5	106	sp|A8HVF1|RS6_AZOC5 30S ribosomal protein S6 OS=Azorhizobium caulinodans (strain ATCC 43989 / DSM 5975 / JCM 20966 / NBRC 14845 / NCIMB 13405 / ORS 571) OX=438753 GN=rpsF PE=3 SV=1	sp|A8HVF1|RS6_AZOC5	106	106	K	IRVDELEEGPSAMLQKRDRDDRGERGERGFG	164.9	142.08	VDELEEGPSAMLQK(1)R	VDELEEGPSAMLQK(140)R	14	2	-1.2078	33001000		35518000	Quantified	GO:0006412(BP:translation);GO:0005840(CC:ribosome);GO:0019843(MF:rRNA binding);GO:0003735(MF:structural constituent of ribosome)	K02990(RP-S6)	ko03010(Ribosome)	Cytoplasmic	PF01250(Ribosomal protein S6)
A8HVG1	DUF2384 domain-containing protein	AZC_4311		19.886	187	tr|A8HVG1|A8HVG1_AZOC5	94	tr|A8HVG1|A8HVG1_AZOC5 DUF2384 domain-containing protein OS=Azorhizobium caulinodans (strain ATCC 43989 / DSM 5975 / JCM 20966 / NBRC 14845 / NCIMB 13405 / ORS 571) OX=438753 GN=AZC_4311 PE=4 SV=1	tr|A8HVG1|A8HVG1_AZOC5	94	94	K	TKAVVRAADALGLTAKRLGEVIGVSEATVSR	58.37	58.37	AADALGLTAK(1)R	AADALGLTAK(58)R	10	2	1.1912				Identified				Cytoplasmic	PF09722(Protein of unknown function (DUF2384))
A8HVG7	3-oxoacyl-[acyl-carrier-protein] reductase	AZC_4313	FUNCTION: Catalyzes the NADPH-dependent reduction of beta-ketoacyl-ACP substrates to beta-hydroxyacyl-ACP products, the first reductive step in the elongation cycle of fatty acid biosynthesis. {ECO:0000256|RuleBase:RU366074}.	25.361	245	tr|A8HVG7|A8HVG7_AZOC5	203	tr|A8HVG7|A8HVG7_AZOC5 3-oxoacyl-[acyl-carrier-protein] reductase OS=Azorhizobium caulinodans (strain ATCC 43989 / DSM 5975 / JCM 20966 / NBRC 14845 / NCIMB 13405 / ORS 571) OX=438753 GN=AZC_4313 PE=3 SV=1	tr|A8HVG7|A8HVG7_AZOC5	203	203	K	PMTDALNDKQREAILKSVPAARLGTPEDIAA	182.39	78.814	QREAILK(1)SVPAAR	QREAILK(79)SVPAAR	7	3	0.23759	987370000	848540000	672770000	Quantified	GO:0006633(BP:fatty acid biosynthetic process);GO:0102131(MF:3-oxo-glutaryl-[acp] methyl ester reductase activity);GO:0102132(MF:3-oxo-pimeloyl-[acp] methyl ester reductase activity);GO:0004316(MF:3-oxoacyl-[acyl-carrier-protein] reductase (NADPH) activity);GO:0051287(MF:NAD binding)	K00059(fabG)	ko00780(Biotin metabolism);ko00333(Prodigiosin biosynthesis);ko00061(Fatty acid biosynthesis);ko01240(Biosynthesis of cofactors)	Cytoplasmic	PF13561(Enoyl-(Acyl carrier protein) reductase)
A8HVH0	Acyl carrier protein	acpP	FUNCTION: Carrier of the growing fatty acid chain in fatty acid biosynthesis. {ECO:0000255|HAMAP-Rule:MF_01217}.	8.4383	78	sp|A8HVH0|ACP_AZOC5	10	sp|A8HVH0|ACP_AZOC5 Acyl carrier protein OS=Azorhizobium caulinodans (strain ATCC 43989 / DSM 5975 / JCM 20966 / NBRC 14845 / NCIMB 13405 / ORS 571) OX=438753 GN=acpP PE=3 SV=1	sp|A8HVH0|ACP_AZOC5	10	10	K	______MSDIAERVKKIVAEHLGVEPEKVTE	84.759	83.351	K(1)IVAEHLGVEPEK	K(83)IVAEHLGVEPEK(-83)	1	3	-2.5986	46009000	40627000	70389000	Quantified	GO:0005737(CC:cytoplasm);GO:0000036(MF:acyl carrier activity)	K02078(acpP)	ko00998(Biosynthesis of various secondary metabolites - part 2)	Cytoplasmic	PF00550(Phosphopantetheine attachment site)
A8HVH0	Acyl carrier protein	acpP	FUNCTION: Carrier of the growing fatty acid chain in fatty acid biosynthesis. {ECO:0000255|HAMAP-Rule:MF_01217}.	8.4383	78	sp|A8HVH0|ACP_AZOC5	75	sp|A8HVH0|ACP_AZOC5 Acyl carrier protein OS=Azorhizobium caulinodans (strain ATCC 43989 / DSM 5975 / JCM 20966 / NBRC 14845 / NCIMB 13405 / ORS 571) OX=438753 GN=acpP PE=3 SV=1	sp|A8HVH0|ACP_AZOC5	75	75	K	AETILTVGDAIKFLEKNAG____________	120.65	120.65	FLEK(1)NAG	FLEK(120)NAG	4	1	-0.021761	102540000	108010000	93516000	Quantified	GO:0005737(CC:cytoplasm);GO:0000036(MF:acyl carrier activity)	K02078(acpP)	ko00998(Biosynthesis of various secondary metabolites - part 2)	Cytoplasmic	PF00550(Phosphopantetheine attachment site)
A8HVH3	3-oxoacyl-[acyl-carrier-protein] synthase 2	AZC_4315	FUNCTION: Catalyzes the condensation reaction of fatty acid synthesis by the addition to an acyl acceptor of two carbons from malonyl-ACP. {ECO:0000256|PIRNR:PIRNR000447}.	44.009	420	tr|A8HVH3|A8HVH3_AZOC5	34	tr|A8HVH3|A8HVH3_AZOC5 3-oxoacyl-[acyl-carrier-protein] synthase 2 OS=Azorhizobium caulinodans (strain ATCC 43989 / DSM 5975 / JCM 20966 / NBRC 14845 / NCIMB 13405 / ORS 571) OX=438753 GN=AZC_4315 PE=3 SV=1	tr|A8HVH3|A8HVH3_AZOC5	34	34	K	VEPTWRRLLAGESGAKRVDTFDVSDLPCKIA	74.269	60.828	LLAGESGAK(1)R	LLAGESGAK(61)R	9	2	-1.6683	28717000	22400000	32077000	Quantified	GO:0006633(BP:fatty acid biosynthetic process);GO:0033817(MF:beta-ketoacyl-acyl-carrier-protein synthase II activity)	K09458(fabF)	ko00780(Biotin metabolism);ko01240(Biosynthesis of cofactors);ko00061(Fatty acid biosynthesis)	Cytoplasmic	PF02801(Beta-ketoacyl synthase, C-terminal domain);PF00109(Beta-ketoacyl synthase, N-terminal domain)
A8HVH6	Endolytic murein transglycosylase	mltG	FUNCTION: Functions as a peptidoglycan terminase that cleaves nascent peptidoglycan strands endolytically to terminate their elongation. {ECO:0000256|HAMAP-Rule:MF_02065}.	42.469	399	tr|A8HVH6|A8HVH6_AZOC5	7	tr|A8HVH6|A8HVH6_AZOC5 Endolytic murein transglycosylase OS=Azorhizobium caulinodans (strain ATCC 43989 / DSM 5975 / JCM 20966 / NBRC 14845 / NCIMB 13405 / ORS 571) OX=438753 GN=mltG PE=3 SV=1	tr|A8HVH6|A8HVH6_AZOC5	7	7	K	_________MEQPEQKPKKRRSRGANHPAVV	62.582	56.258	MEQPEQK(1)PK	MEQPEQK(56)PK(-56)	7	2	-0.58023	8531500	5375300		Quantified	GO:0071555(BP:cell wall organization);GO:0009252(BP:peptidoglycan biosynthetic process);GO:0005887(CC:integral component of plasma membrane);GO:0016829(MF:lyase activity);GO:0008932(MF:lytic endotransglycosylase activity)			Periplasmic	PF02618(YceG-like family)
A8HVJ3	4-hydroxythreonine-4-phosphate dehydrogenase	pdxA	FUNCTION: Catalyzes the NAD(P)-dependent oxidation of 4-(phosphooxy)-L-threonine (HTP) into 2-amino-3-oxo-4-(phosphooxy)butyric acid which spontaneously decarboxylates to form 3-amino-2-oxopropyl phosphate (AHAP). {ECO:0000256|HAMAP-Rule:MF_00536, ECO:0000256|SAAS:SAAS01062167}.	34.593	335	tr|A8HVJ3|A8HVJ3_AZOC5	123	tr|A8HVJ3|A8HVJ3_AZOC5 4-hydroxythreonine-4-phosphate dehydrogenase OS=Azorhizobium caulinodans (strain ATCC 43989 / DSM 5975 / JCM 20966 / NBRC 14845 / NCIMB 13405 / ORS 571) OX=438753 GN=pdxA PE=3 SV=1	tr|A8HVJ3|A8HVJ3_AZOC5	123	123	K	VQAGAAAGLVTAPLAKAVVYEAGFRFPGHTE	83.557	83.557	AVDLVQAGAAAGLVTAPLAK(1)AVVYEAGFR	AVDLVQAGAAAGLVTAPLAK(84)AVVYEAGFR	20	3	2.4157	79841000	106560000	97038000	Quantified	GO:0042823(BP:pyridoxal phosphate biosynthetic process);GO:0008615(BP:pyridoxine biosynthetic process);GO:0005737(CC:cytoplasm);GO:0050570(MF:4-hydroxythreonine-4-phosphate dehydrogenase activity);GO:0050897(MF:cobalt ion binding);GO:0000287(MF:magnesium ion binding);GO:0051287(MF:NAD binding);GO:0008270(MF:zinc ion binding)	K00097(pdxA)	ko01240(Biosynthesis of cofactors);ko00750(Vitamin B6 metabolism)	InnerMembrane;Cytoplasmic	PF04166(Pyridoxal phosphate biosynthetic protein PdxA)
A8HVJ6	SurA_N domain-containing protein	AZC_4322		33.477	302	tr|A8HVJ6|A8HVJ6_AZOC5	235	tr|A8HVJ6|A8HVJ6_AZOC5 SurA_N domain-containing protein OS=Azorhizobium caulinodans (strain ATCC 43989 / DSM 5975 / JCM 20966 / NBRC 14845 / NCIMB 13405 / ORS 571) OX=438753 GN=AZC_4322 PE=4 SV=1	tr|A8HVJ6|A8HVJ6_AZOC5	235	235	K	RLSSEIPEKMRAVLDKTEVGRLTPPEVSQSG	72.928	57.032	AVLDK(1)TEVGR	AVLDK(57)TEVGR	5	2	0.5314	12880000	13178000	10678000	Quantified				OuterMembrane;Periplasmic	PF09312(SurA N-terminal domain)
A8HVJ6	SurA_N domain-containing protein	AZC_4322		33.477	302	tr|A8HVJ6|A8HVJ6_AZOC5	195	tr|A8HVJ6|A8HVJ6_AZOC5 SurA_N domain-containing protein OS=Azorhizobium caulinodans (strain ATCC 43989 / DSM 5975 / JCM 20966 / NBRC 14845 / NCIMB 13405 / ORS 571) OX=438753 GN=AZC_4322 PE=4 SV=1	tr|A8HVJ6|A8HVJ6_AZOC5	195	195	K	NAYGSRLAEANALRAKFNGCDAGLQMIKGMK	94.363	94.363	AK(1)FNGCDAGLQMIK	AK(94)FNGCDAGLQMIK(-94)	2	2	1.1509	24462000	19136000	16739000	Quantified				OuterMembrane;Periplasmic	PF09312(SurA N-terminal domain)
A8HVK0	LPS-assembly protein LptD	lptD	FUNCTION: Involved in the assembly of lipopolysaccharide (LPS) at the surface of the outer membrane. {ECO:0000256|HAMAP-Rule:MF_01411}.; FUNCTION: Together with LptE, is involved in the assembly of lipopolysaccharide (LPS) at the surface of the outer membrane. {ECO:0000256|SAAS:SAAS00542435}.	90.437	825	tr|A8HVK0|A8HVK0_AZOC5	188	tr|A8HVK0|A8HVK0_AZOC5 LPS-assembly protein LptD OS=Azorhizobium caulinodans (strain ATCC 43989 / DSM 5975 / JCM 20966 / NBRC 14845 / NCIMB 13405 / ORS 571) OX=438753 GN=lptD PE=3 SV=1	tr|A8HVK0|A8HVK0_AZOC5	188	188	K	NGVYTACEPCKDTPQKPPLWQIKAARIIHNE	79.489	79.489	DTPQK(1)PPLWQIK	DTPQK(79)PPLWQIK(-79)	5	2	1.0453	19748000	14865000		Quantified	GO:0043165(BP:Gram-negative-bacterium-type cell outer membrane assembly);GO:0015920(BP:lipopolysaccharide transport);GO:0010033(BP:response to organic substance);GO:0009279(CC:cell outer membrane)			OuterMembrane	PF03968(OstA-like protein);PF04453(Organic solvent tolerance protein)
A8HVL5	GTPase Der	der	FUNCTION: GTPase that plays an essential role in the late steps of ribosome biogenesis. {ECO:0000255|HAMAP-Rule:MF_00195}.	49.303	453	sp|A8HVL5|DER_AZOC5	444	sp|A8HVL5|DER_AZOC5 GTPase Der OS=Azorhizobium caulinodans (strain ATCC 43989 / DSM 5975 / JCM 20966 / NBRC 14845 / NCIMB 13405 / ORS 571) OX=438753 GN=der PE=3 SV=1	sp|A8HVL5|DER_AZOC5	444	444	K	AFSLPGVPIRLTLREKGNPYADKDK______	64.711	64.711	EK(1)GNPYADK	EK(65)GNPYADK(-65)	2	2	-0.018173	8794800	7795300	5389900	Quantified	GO:0042254(BP:ribosome biogenesis);GO:0005525(MF:GTP binding)			Cytoplasmic	PF01926(50S ribosome-binding GTPase);PF14714(KH-domain-like of EngA bacterial GTPase enzymes, C-terminal)
A8HVM6	Inosine-5'-monophosphate dehydrogenase	guaB	FUNCTION: Catalyzes the conversion of inosine 5'-phosphate (IMP) to xanthosine 5'-phosphate (XMP), the first committed and rate-limiting step in the de novo synthesis of guanine nucleotides, and therefore plays an important role in the regulation of cell growth. {ECO:0000256|HAMAP-Rule:MF_01964}.	52.892	502	tr|A8HVM6|A8HVM6_AZOC5	185	tr|A8HVM6|A8HVM6_AZOC5 Inosine-5'-monophosphate dehydrogenase OS=Azorhizobium caulinodans (strain ATCC 43989 / DSM 5975 / JCM 20966 / NBRC 14845 / NCIMB 13405 / ORS 571) OX=438753 GN=guaB PE=3 SV=1	tr|A8HVM6|A8HVM6_AZOC5	185	185	K	DRLITVTENVSQAEAKKLLHQYRIEKLLVVD	120.96	120.96	LITVTENVSQAEAK(1)K	LITVTENVSQAEAK(120)K(-120)	14	2	0.13657	63235000	36533000	22509000	Quantified	GO:0006177(BP:GMP biosynthetic process);GO:0003938(MF:IMP dehydrogenase activity);GO:0046872(MF:metal ion binding);GO:0000166(MF:nucleotide binding)	K00088(IMPDH)	ko00230(Purine metabolism);ko00983(Drug metabolism - other enzymes)	Cytoplasmic	PF00571(CBS domain);PF00478(IMP dehydrogenase / GMP reductase domain)
A8HVM6	Inosine-5'-monophosphate dehydrogenase	guaB	FUNCTION: Catalyzes the conversion of inosine 5'-phosphate (IMP) to xanthosine 5'-phosphate (XMP), the first committed and rate-limiting step in the de novo synthesis of guanine nucleotides, and therefore plays an important role in the regulation of cell growth. {ECO:0000256|HAMAP-Rule:MF_01964}.	52.892	502	tr|A8HVM6|A8HVM6_AZOC5	124	tr|A8HVM6|A8HVM6_AZOC5 Inosine-5'-monophosphate dehydrogenase OS=Azorhizobium caulinodans (strain ATCC 43989 / DSM 5975 / JCM 20966 / NBRC 14845 / NCIMB 13405 / ORS 571) OX=438753 GN=guaB PE=3 SV=1	tr|A8HVM6|A8HVM6_AZOC5	124	124	K	TIHPDETLQYALDLMKRFGISGIPVVERGNG	80.664	80.664	FESGMVVNPVTIHPDETLQYALDLMK(1)R	FESGMVVNPVTIHPDETLQYALDLMK(81)R	26	3	-2.435	43364000	68272000	61200000	Quantified	GO:0006177(BP:GMP biosynthetic process);GO:0003938(MF:IMP dehydrogenase activity);GO:0046872(MF:metal ion binding);GO:0000166(MF:nucleotide binding)	K00088(IMPDH)	ko00230(Purine metabolism);ko00983(Drug metabolism - other enzymes)	Cytoplasmic	PF00571(CBS domain);PF00478(IMP dehydrogenase / GMP reductase domain)
A8HVM6	Inosine-5'-monophosphate dehydrogenase	guaB	FUNCTION: Catalyzes the conversion of inosine 5'-phosphate (IMP) to xanthosine 5'-phosphate (XMP), the first committed and rate-limiting step in the de novo synthesis of guanine nucleotides, and therefore plays an important role in the regulation of cell growth. {ECO:0000256|HAMAP-Rule:MF_01964}.	52.892	502	tr|A8HVM6|A8HVM6_AZOC5	425	tr|A8HVM6|A8HVM6_AZOC5 Inosine-5'-monophosphate dehydrogenase OS=Azorhizobium caulinodans (strain ATCC 43989 / DSM 5975 / JCM 20966 / NBRC 14845 / NCIMB 13405 / ORS 571) OX=438753 GN=guaB PE=3 SV=1	tr|A8HVM6|A8HVM6_AZOC5	425	425	K	GSADRYFQAEVRDALKLVPEGVEGQVAYKGP	103.01	30.945	DALK(1)LVPEGVEGQVAYK	DALK(31)LVPEGVEGQVAYK(-31)	4	3	0.60408	63316000	58337000	59136000	Quantified	GO:0006177(BP:GMP biosynthetic process);GO:0003938(MF:IMP dehydrogenase activity);GO:0046872(MF:metal ion binding);GO:0000166(MF:nucleotide binding)	K00088(IMPDH)	ko00230(Purine metabolism);ko00983(Drug metabolism - other enzymes)	Cytoplasmic	PF00571(CBS domain);PF00478(IMP dehydrogenase / GMP reductase domain)
A8HVM6	Inosine-5'-monophosphate dehydrogenase	guaB	FUNCTION: Catalyzes the conversion of inosine 5'-phosphate (IMP) to xanthosine 5'-phosphate (XMP), the first committed and rate-limiting step in the de novo synthesis of guanine nucleotides, and therefore plays an important role in the regulation of cell growth. {ECO:0000256|HAMAP-Rule:MF_01964}.	52.892	502	tr|A8HVM6|A8HVM6_AZOC5	143	tr|A8HVM6|A8HVM6_AZOC5 Inosine-5'-monophosphate dehydrogenase OS=Azorhizobium caulinodans (strain ATCC 43989 / DSM 5975 / JCM 20966 / NBRC 14845 / NCIMB 13405 / ORS 571) OX=438753 GN=guaB PE=3 SV=1	tr|A8HVM6|A8HVM6_AZOC5	143	143	K	ISGIPVVERGNGRGGKLVGILTNRDVRFATN	122.94	112.3	GGK(1)LVGILTNR	GGK(110)LVGILTNR	3	2	-1.2759	184160000	155130000	115650000	Quantified	GO:0006177(BP:GMP biosynthetic process);GO:0003938(MF:IMP dehydrogenase activity);GO:0046872(MF:metal ion binding);GO:0000166(MF:nucleotide binding)	K00088(IMPDH)	ko00230(Purine metabolism);ko00983(Drug metabolism - other enzymes)	Cytoplasmic	PF00571(CBS domain);PF00478(IMP dehydrogenase / GMP reductase domain)
A8HVM6	Inosine-5'-monophosphate dehydrogenase	guaB	FUNCTION: Catalyzes the conversion of inosine 5'-phosphate (IMP) to xanthosine 5'-phosphate (XMP), the first committed and rate-limiting step in the de novo synthesis of guanine nucleotides, and therefore plays an important role in the regulation of cell growth. {ECO:0000256|HAMAP-Rule:MF_01964}.	52.892	502	tr|A8HVM6|A8HVM6_AZOC5	186	tr|A8HVM6|A8HVM6_AZOC5 Inosine-5'-monophosphate dehydrogenase OS=Azorhizobium caulinodans (strain ATCC 43989 / DSM 5975 / JCM 20966 / NBRC 14845 / NCIMB 13405 / ORS 571) OX=438753 GN=guaB PE=3 SV=1	tr|A8HVM6|A8HVM6_AZOC5	186	186	K	RLITVTENVSQAEAKKLLHQYRIEKLLVVDA	46.835	46.016	K(1)LLHQYR	K(46)LLHQYR	1	3	-0.10295	9834600	9611300	12164000	Quantified	GO:0006177(BP:GMP biosynthetic process);GO:0003938(MF:IMP dehydrogenase activity);GO:0046872(MF:metal ion binding);GO:0000166(MF:nucleotide binding)	K00088(IMPDH)	ko00230(Purine metabolism);ko00983(Drug metabolism - other enzymes)	Cytoplasmic	PF00571(CBS domain);PF00478(IMP dehydrogenase / GMP reductase domain)
A8HVM8	Conserved hypothetical exported protein	AZC_4334		39.788	386	tr|A8HVM8|A8HVM8_AZOC5	349	tr|A8HVM8|A8HVM8_AZOC5 Conserved hypothetical exported protein OS=Azorhizobium caulinodans (strain ATCC 43989 / DSM 5975 / JCM 20966 / NBRC 14845 / NCIMB 13405 / ORS 571) OX=438753 GN=AZC_4334 PE=3 SV=1	tr|A8HVM8|A8HVM8_AZOC5	349	349	K	TVEKMAKSPAWAEVLKQKGWDDALLTGEAFT	78.932	78.932	SPAWAEVLK(1)QK	SPAWAEVLK(79)QK(-79)	9	2	0.7615	10155000	8297900		Quantified	GO:0016021(CC:integral component of membrane)	K07795(tctC)	ko02020(Two-component system)	Periplasmic	PF03401(Tripartite tricarboxylate transporter family receptor)
A8HVM8	Conserved hypothetical exported protein	AZC_4334		39.788	386	tr|A8HVM8|A8HVM8_AZOC5	329	tr|A8HVM8|A8HVM8_AZOC5 Conserved hypothetical exported protein OS=Azorhizobium caulinodans (strain ATCC 43989 / DSM 5975 / JCM 20966 / NBRC 14845 / NCIMB 13405 / ORS 571) OX=438753 GN=AZC_4334 PE=3 SV=1	tr|A8HVM8|A8HVM8_AZOC5	329	329	K	WRGVVAPPGLNPEQVKTLTATVEKMAKSPAW	171.08	62.099	GVVAPPGLNPEQVK(1)TLTATVEK	GVVAPPGLNPEQVK(62)TLTATVEK(-62)	14	3	2.5659	209790000	157620000	141970000	Quantified	GO:0016021(CC:integral component of membrane)	K07795(tctC)	ko02020(Two-component system)	Periplasmic	PF03401(Tripartite tricarboxylate transporter family receptor)
A8HVM8	Conserved hypothetical exported protein	AZC_4334		39.788	386	tr|A8HVM8|A8HVM8_AZOC5	308	tr|A8HVM8|A8HVM8_AZOC5 Conserved hypothetical exported protein OS=Azorhizobium caulinodans (strain ATCC 43989 / DSM 5975 / JCM 20966 / NBRC 14845 / NCIMB 13405 / ORS 571) OX=438753 GN=AZC_4334 PE=3 SV=1	tr|A8HVM8|A8HVM8_AZOC5	308	308	K	RVEGVDAPTLTEAGLKLKITNWRGVVAPPGL	81.494	81.494	VEGVDAPTLTEAGLK(1)LK	VEGVDAPTLTEAGLK(81)LK(-81)	15	2	-0.60269	20666000	23216000	14819000	Quantified	GO:0016021(CC:integral component of membrane)	K07795(tctC)	ko02020(Two-component system)	Periplasmic	PF03401(Tripartite tricarboxylate transporter family receptor)
A8HVM8	Conserved hypothetical exported protein	AZC_4334		39.788	386	tr|A8HVM8|A8HVM8_AZOC5	337	tr|A8HVM8|A8HVM8_AZOC5 Conserved hypothetical exported protein OS=Azorhizobium caulinodans (strain ATCC 43989 / DSM 5975 / JCM 20966 / NBRC 14845 / NCIMB 13405 / ORS 571) OX=438753 GN=AZC_4334 PE=3 SV=1	tr|A8HVM8|A8HVM8_AZOC5	337	337	K	GLNPEQVKTLTATVEKMAKSPAWAEVLKQKG	63.283	60.398	TLTATVEK(1)MAK	TLTATVEK(60)MAK(-60)	8	2	-0.30884	16063000	11141000		Quantified	GO:0016021(CC:integral component of membrane)	K07795(tctC)	ko02020(Two-component system)	Periplasmic	PF03401(Tripartite tricarboxylate transporter family receptor)
A8HVP3	Methylenetetrahydrofolate reductase	AZC_4340		32.78	305	tr|A8HVP3|A8HVP3_AZOC5	219	tr|A8HVP3|A8HVP3_AZOC5 Methylenetetrahydrofolate reductase OS=Azorhizobium caulinodans (strain ATCC 43989 / DSM 5975 / JCM 20966 / NBRC 14845 / NCIMB 13405 / ORS 571) OX=438753 GN=AZC_4340 PE=3 SV=1	tr|A8HVP3|A8HVP3_AZOC5	219	219	K	IDIPIVPGILPVTNFKQAARFAAATGASVPD	114.31	114.31	GIDIPIVPGILPVTNFK(1)QAAR	GIDIPIVPGILPVTNFK(110)QAAR	17	2	-0.23016	252510000	174940000	190190000	Quantified	GO:0009086(BP:methionine biosynthetic process);GO:0035999(BP:tetrahydrofolate interconversion);GO:0005829(CC:cytosol);GO:0004489(MF:methylenetetrahydrofolate reductase (NAD(P)H) activity)	K00297(metF)	ko00720(Carbon fixation pathways in prokaryotes);ko00670(One carbon pool by folate)	Cytoplasmic	PF02219(Methylenetetrahydrofolate reductase)
A8HVP5	Methionine synthase	AZC_4341	FUNCTION: Catalyzes the transfer of a methyl group from methyl-cobalamin to homocysteine, yielding enzyme-bound cob(I)alamin and methionine. Subsequently, remethylates the cofactor using methyltetrahydrofolate. {ECO:0000256|PIRNR:PIRNR000381}.	135.79	1248	tr|A8HVP5|A8HVP5_AZOC5	727	tr|A8HVP5|A8HVP5_AZOC5 Methionine synthase OS=Azorhizobium caulinodans (strain ATCC 43989 / DSM 5975 / JCM 20966 / NBRC 14845 / NCIMB 13405 / ORS 571) OX=438753 GN=AZC_4341 PE=3 SV=1	tr|A8HVP5|A8HVP5_AZOC5	727	727	K	GDLFGAGKMFLPQVVKSARVMKQAVAYLMPF	63.283	61.161	MFLPQVVK(1)SAR	MFLPQVVK(61)SAR	8	2	0.093162	11354000	12605000		Quantified	GO:0032259(BP:methylation);GO:0042558(BP:pteridine-containing compound metabolic process);GO:0031419(MF:cobalamin binding);GO:0008705(MF:methionine synthase activity);GO:0008270(MF:zinc ion binding)	K00548(metH)	ko00450(Selenocompound metabolism);ko00270(Cysteine and methionine metabolism);ko00670(One carbon pool by folate)	Cytoplasmic	PF02607(B12 binding domain);PF00809(Pterin binding enzyme);PF02965(Vitamin B12 dependent methionine synthase, activation domain);PF02574(Homocysteine S-methyltransferase);PF02310(B12 binding domain)
A8HVP5	Methionine synthase	AZC_4341	FUNCTION: Catalyzes the transfer of a methyl group from methyl-cobalamin to homocysteine, yielding enzyme-bound cob(I)alamin and methionine. Subsequently, remethylates the cofactor using methyltetrahydrofolate. {ECO:0000256|PIRNR:PIRNR000381}.	135.79	1248	tr|A8HVP5|A8HVP5_AZOC5	902	tr|A8HVP5|A8HVP5_AZOC5 Methionine synthase OS=Azorhizobium caulinodans (strain ATCC 43989 / DSM 5975 / JCM 20966 / NBRC 14845 / NCIMB 13405 / ORS 571) OX=438753 GN=AZC_4341 PE=3 SV=1	tr|A8HVP5|A8HVP5_AZOC5	902	902	K	DTRETYVADIRAEYSKLAEAHARADANKQRV	86.189	34.241	AEYSK(1)LAEAHAR	AEYSK(34)LAEAHAR	5	3	-0.55151	55033000	55435000	39363000	Quantified	GO:0032259(BP:methylation);GO:0042558(BP:pteridine-containing compound metabolic process);GO:0031419(MF:cobalamin binding);GO:0008705(MF:methionine synthase activity);GO:0008270(MF:zinc ion binding)	K00548(metH)	ko00450(Selenocompound metabolism);ko00270(Cysteine and methionine metabolism);ko00670(One carbon pool by folate)	Cytoplasmic	PF02607(B12 binding domain);PF00809(Pterin binding enzyme);PF02965(Vitamin B12 dependent methionine synthase, activation domain);PF02574(Homocysteine S-methyltransferase);PF02310(B12 binding domain)
A8HVP5	Methionine synthase	AZC_4341	FUNCTION: Catalyzes the transfer of a methyl group from methyl-cobalamin to homocysteine, yielding enzyme-bound cob(I)alamin and methionine. Subsequently, remethylates the cofactor using methyltetrahydrofolate. {ECO:0000256|PIRNR:PIRNR000381}.	135.79	1248	tr|A8HVP5|A8HVP5_AZOC5	999	tr|A8HVP5|A8HVP5_AZOC5 Methionine synthase OS=Azorhizobium caulinodans (strain ATCC 43989 / DSM 5975 / JCM 20966 / NBRC 14845 / NCIMB 13405 / ORS 571) OX=438753 GN=AZC_4341 PE=3 SV=1	tr|A8HVP5|A8HVP5_AZOC5	999	999	K	GEAARNLFSDAQAMLKKIIDEKWVTAKAVVG	114.5	114.5	NLFSDAQAMLK(1)K	NLFSDAQAMLK(110)K(-110)	11	2	-0.47519	59132000	35317000		Quantified	GO:0032259(BP:methylation);GO:0042558(BP:pteridine-containing compound metabolic process);GO:0031419(MF:cobalamin binding);GO:0008705(MF:methionine synthase activity);GO:0008270(MF:zinc ion binding)	K00548(metH)	ko00450(Selenocompound metabolism);ko00270(Cysteine and methionine metabolism);ko00670(One carbon pool by folate)	Cytoplasmic	PF02607(B12 binding domain);PF00809(Pterin binding enzyme);PF02965(Vitamin B12 dependent methionine synthase, activation domain);PF02574(Homocysteine S-methyltransferase);PF02310(B12 binding domain)
A8HVP5	Methionine synthase	AZC_4341	FUNCTION: Catalyzes the transfer of a methyl group from methyl-cobalamin to homocysteine, yielding enzyme-bound cob(I)alamin and methionine. Subsequently, remethylates the cofactor using methyltetrahydrofolate. {ECO:0000256|PIRNR:PIRNR000381}.	135.79	1248	tr|A8HVP5|A8HVP5_AZOC5	857	tr|A8HVP5|A8HVP5_AZOC5 Methionine synthase OS=Azorhizobium caulinodans (strain ATCC 43989 / DSM 5975 / JCM 20966 / NBRC 14845 / NCIMB 13405 / ORS 571) OX=438753 GN=AZC_4341 PE=3 SV=1	tr|A8HVP5|A8HVP5_AZOC5	857	857	K	LLIGGATTSRVHTAVKIAPQYHRGQAVYVTD	86.18	86.18	VHTAVK(1)IAPQYHR	VHTAVK(86)IAPQYHR	6	2	-0.64574	269970000	259030000	241010000	Quantified	GO:0032259(BP:methylation);GO:0042558(BP:pteridine-containing compound metabolic process);GO:0031419(MF:cobalamin binding);GO:0008705(MF:methionine synthase activity);GO:0008270(MF:zinc ion binding)	K00548(metH)	ko00450(Selenocompound metabolism);ko00270(Cysteine and methionine metabolism);ko00670(One carbon pool by folate)	Cytoplasmic	PF02607(B12 binding domain);PF00809(Pterin binding enzyme);PF02965(Vitamin B12 dependent methionine synthase, activation domain);PF02574(Homocysteine S-methyltransferase);PF02310(B12 binding domain)
A8HVP5	Methionine synthase	AZC_4341	FUNCTION: Catalyzes the transfer of a methyl group from methyl-cobalamin to homocysteine, yielding enzyme-bound cob(I)alamin and methionine. Subsequently, remethylates the cofactor using methyltetrahydrofolate. {ECO:0000256|PIRNR:PIRNR000381}.	135.79	1248	tr|A8HVP5|A8HVP5_AZOC5	129	tr|A8HVP5|A8HVP5_AZOC5 Methionine synthase OS=Azorhizobium caulinodans (strain ATCC 43989 / DSM 5975 / JCM 20966 / NBRC 14845 / NCIMB 13405 / ORS 571) OX=438753 GN=AZC_4341 PE=3 SV=1	tr|A8HVP5|A8HVP5_AZOC5	129	129	K	VEGARLAKEAAIEAEKQDGRPRFVAGAIGPT	66.285	59.248	EAAIEAEK(1)QDGRPR	EAAIEAEK(59)QDGRPR	8	3	0.4045	38878000		33494000	Quantified	GO:0032259(BP:methylation);GO:0042558(BP:pteridine-containing compound metabolic process);GO:0031419(MF:cobalamin binding);GO:0008705(MF:methionine synthase activity);GO:0008270(MF:zinc ion binding)	K00548(metH)	ko00450(Selenocompound metabolism);ko00270(Cysteine and methionine metabolism);ko00670(One carbon pool by folate)	Cytoplasmic	PF02607(B12 binding domain);PF00809(Pterin binding enzyme);PF02965(Vitamin B12 dependent methionine synthase, activation domain);PF02574(Homocysteine S-methyltransferase);PF02310(B12 binding domain)
A8HVP5	Methionine synthase	AZC_4341	FUNCTION: Catalyzes the transfer of a methyl group from methyl-cobalamin to homocysteine, yielding enzyme-bound cob(I)alamin and methionine. Subsequently, remethylates the cofactor using methyltetrahydrofolate. {ECO:0000256|PIRNR:PIRNR000381}.	135.79	1248	tr|A8HVP5|A8HVP5_AZOC5	668	tr|A8HVP5|A8HVP5_AZOC5 Methionine synthase OS=Azorhizobium caulinodans (strain ATCC 43989 / DSM 5975 / JCM 20966 / NBRC 14845 / NCIMB 13405 / ORS 571) OX=438753 GN=AZC_4341 PE=3 SV=1	tr|A8HVP5|A8HVP5_AZOC5	668	668	K	EKREADLTWRTWDVEKRLAHALINGITEYVE	76.774	76.774	TWDVEK(1)R	TWDVEK(77)R	6	2	-1.0899	45585000	43874000	36774000	Quantified	GO:0032259(BP:methylation);GO:0042558(BP:pteridine-containing compound metabolic process);GO:0031419(MF:cobalamin binding);GO:0008705(MF:methionine synthase activity);GO:0008270(MF:zinc ion binding)	K00548(metH)	ko00450(Selenocompound metabolism);ko00270(Cysteine and methionine metabolism);ko00670(One carbon pool by folate)	Cytoplasmic	PF02607(B12 binding domain);PF00809(Pterin binding enzyme);PF02965(Vitamin B12 dependent methionine synthase, activation domain);PF02574(Homocysteine S-methyltransferase);PF02310(B12 binding domain)
A8HVS4	Chaperone protein HtpG	htpG	FUNCTION: Molecular chaperone. Has ATPase activity. {ECO:0000255|HAMAP-Rule:MF_00505}.	69.352	635	sp|A8HVS4|HTPG_AZOC5	556	sp|A8HVS4|HTPG_AZOC5 Chaperone protein HtpG OS=Azorhizobium caulinodans (strain ATCC 43989 / DSM 5975 / JCM 20966 / NBRC 14845 / NCIMB 13405 / ORS 571) OX=438753 GN=htpG PE=3 SV=1	sp|A8HVS4|HTPG_AZOC5	556	556	K	VCLVAPESGIDRRLEKLLASAGRLGDAAKPV	49.35	41.164	LEK(1)LLASAGR	LEK(41)LLASAGR	3	2	-0.87442	12731000	6179100	7727700	Quantified	GO:0006457(BP:protein folding);GO:0005737(CC:cytoplasm);GO:0005524(MF:ATP binding);GO:0051082(MF:unfolded protein binding)	K04079(HSP90A)	ko04151(PI3K-Akt signaling pathway);ko04141(Protein processing in endoplasmic reticulum);ko04217(Necroptosis)	Cytoplasmic	PF13589(Histidine kinase-, DNA gyrase B-, and HSP90-like ATPase);PF00183(Hsp90 protein)
A8HVW3	Response regulator receiver	AZC_4365		24.869	226	tr|A8HVW3|A8HVW3_AZOC5	39	tr|A8HVW3|A8HVW3_AZOC5 Response regulator receiver OS=Azorhizobium caulinodans (strain ATCC 43989 / DSM 5975 / JCM 20966 / NBRC 14845 / NCIMB 13405 / ORS 571) OX=438753 GN=AZC_4365 PE=4 SV=1	tr|A8HVW3|A8HVW3_AZOC5	39	39	K	ENGMRTVRAASGAELKARLQSVQPDIILLDV	66.27	66.27	AASGAELK(1)AR	AASGAELK(66)AR	8	2	-0.41366	11429000	9193300	8811800	Quantified	GO:0000160(BP:phosphorelay signal transduction system);GO:0006355(BP:regulation of transcription, DNA-templated);GO:0003677(MF:DNA binding)			Cytoplasmic	PF00486(Transcriptional regulatory protein, C terminal);PF00072(Response regulator receiver domain)
A8HVW8	Putative carboxymuconolactone decarboxylase	AZC_4367		19.589	173	tr|A8HVW8|A8HVW8_AZOC5	123	tr|A8HVW8|A8HVW8_AZOC5 Putative carboxymuconolactone decarboxylase OS=Azorhizobium caulinodans (strain ATCC 43989 / DSM 5975 / JCM 20966 / NBRC 14845 / NCIMB 13405 / ORS 571) OX=438753 GN=AZC_4367 PE=4 SV=1	tr|A8HVW8|A8HVW8_AZOC5	123	123	K	LNIAMLSALNRSHELKLHVRGALTNGATREE	90.108	90.108	SHELK(1)LHVR	SHELK(90)LHVR	5	3	-1.502	114470000	90913000	23439000	Quantified	GO:0051920(MF:peroxiredoxin activity)	K01607(pcaC)	ko00362(Benzoate degradation)	Cytoplasmic	PF02627(Carboxymuconolactone decarboxylase family)
A8HW02	Putative aldo/keto reductase	AZC_4378		38.568	357	tr|A8HW02|A8HW02_AZOC5	277	tr|A8HW02|A8HW02_AZOC5 Putative aldo/keto reductase OS=Azorhizobium caulinodans (strain ATCC 43989 / DSM 5975 / JCM 20966 / NBRC 14845 / NCIMB 13405 / ORS 571) OX=438753 GN=AZC_4378 PE=4 SV=1	tr|A8HW02|A8HW02_AZOC5	277	277	K	SRNAEYQGENLTRNLKLADALKPIAARHNSS	96.103	96.103	NLK(1)LADALKPIAAR	NLK(62)LADALK(-62)PIAAR	3	2	0.0055935	188030000	149140000	109400000	Quantified				Cytoplasmic	PF00248(Aldo/keto reductase family)
A8HW02	Putative aldo/keto reductase	AZC_4378		38.568	357	tr|A8HW02|A8HW02_AZOC5	143	tr|A8HW02|A8HW02_AZOC5 Putative aldo/keto reductase OS=Azorhizobium caulinodans (strain ATCC 43989 / DSM 5975 / JCM 20966 / NBRC 14845 / NCIMB 13405 / ORS 571) OX=438753 GN=AZC_4378 PE=4 SV=1	tr|A8HW02|A8HW02_AZOC5	143	143	K	IGKAESIKREVEASLKRLQVERIDLYQMHWP	104.21	64.567	EVEASLK(1)R	EVEASLK(65)R	7	2	1.9058	104050000	87319000	102790000	Quantified				Cytoplasmic	PF00248(Aldo/keto reductase family)
A8HW02	Putative aldo/keto reductase	AZC_4378		38.568	357	tr|A8HW02|A8HW02_AZOC5	283	tr|A8HW02|A8HW02_AZOC5 Putative aldo/keto reductase OS=Azorhizobium caulinodans (strain ATCC 43989 / DSM 5975 / JCM 20966 / NBRC 14845 / NCIMB 13405 / ORS 571) OX=438753 GN=AZC_4378 PE=4 SV=1	tr|A8HW02|A8HW02_AZOC5	283	283	K	QGENLTRNLKLADALKPIAARHNSSVAAVAV	51.268	51.268	LADALK(1)PIAAR	LADALK(51)PIAAR	6	2	0.5582	63218000	47948000	44144000	Quantified				Cytoplasmic	PF00248(Aldo/keto reductase family)
A8HW05	Short-chain dehydrogenase	AZC_4379		27.131	261	tr|A8HW05|A8HW05_AZOC5	46	tr|A8HW05|A8HW05_AZOC5 Short-chain dehydrogenase OS=Azorhizobium caulinodans (strain ATCC 43989 / DSM 5975 / JCM 20966 / NBRC 14845 / NCIMB 13405 / ORS 571) OX=438753 GN=AZC_4379 PE=4 SV=1	tr|A8HW05|A8HW05_AZOC5	46	46	K	GAHVIAAARTVADIEKWRAALPADVQGRVEA	113.26	110.87	TVADIEK(1)WR	TVADIEK(110)WR	7	2	1.4523	163210000	166990000	114650000	Quantified		K00059(fabG)	ko00780(Biotin metabolism);ko00333(Prodigiosin biosynthesis);ko00061(Fatty acid biosynthesis);ko01240(Biosynthesis of cofactors)	Cytoplasmic	PF13561(Enoyl-(Acyl carrier protein) reductase)
A8HW05	Short-chain dehydrogenase	AZC_4379		27.131	261	tr|A8HW05|A8HW05_AZOC5	217	tr|A8HW05|A8HW05_AZOC5 Short-chain dehydrogenase OS=Azorhizobium caulinodans (strain ATCC 43989 / DSM 5975 / JCM 20966 / NBRC 14845 / NCIMB 13405 / ORS 571) OX=438753 GN=AZC_4379 PE=4 SV=1	tr|A8HW05|A8HW05_AZOC5	217	217	K	AAKQGKTREEIEAASKAQIPVGRYGDPQEFA	63.691	63.691	TREEIEAASK(1)AQIPVGR	TREEIEAASK(64)AQIPVGR	10	3	2.3994	47338000	43229000		Quantified		K00059(fabG)	ko00780(Biotin metabolism);ko00333(Prodigiosin biosynthesis);ko00061(Fatty acid biosynthesis);ko01240(Biosynthesis of cofactors)	Cytoplasmic	PF13561(Enoyl-(Acyl carrier protein) reductase)
A8HW05	Short-chain dehydrogenase	AZC_4379		27.131	261	tr|A8HW05|A8HW05_AZOC5	250	tr|A8HW05|A8HW05_AZOC5 Short-chain dehydrogenase OS=Azorhizobium caulinodans (strain ATCC 43989 / DSM 5975 / JCM 20966 / NBRC 14845 / NCIMB 13405 / ORS 571) OX=438753 GN=AZC_4379 PE=4 SV=1	tr|A8HW05|A8HW05_AZOC5	250	250	K	VAFLCSARAAYVTGSKIRVDGGLLRNV____	74.2	74.2	AAYVTGSK(1)IR	AAYVTGSK(74)IR	8	2	0.3385	21512000	19003000	17400000	Quantified		K00059(fabG)	ko00780(Biotin metabolism);ko00333(Prodigiosin biosynthesis);ko00061(Fatty acid biosynthesis);ko01240(Biosynthesis of cofactors)	Cytoplasmic	PF13561(Enoyl-(Acyl carrier protein) reductase)
A8HW19	ABM domain-containing protein	AZC_4383		12.424	109	tr|A8HW19|A8HW19_AZOC5	46	tr|A8HW19|A8HW19_AZOC5 ABM domain-containing protein OS=Azorhizobium caulinodans (strain ATCC 43989 / DSM 5975 / JCM 20966 / NBRC 14845 / NCIMB 13405 / ORS 571) OX=438753 GN=AZC_4383 PE=4 SV=1	tr|A8HW19|A8HW19_AZOC5	46	46	K	TVPGFVAFNLLKGPQKEDYTLYASHTHWASK	93.269	30.779	GPQK(1)EDYTLYASHTHWASK	GPQK(31)EDYTLYASHTHWASK(-31)	4	3	-1.7802	60699000	48310000	62506000	Quantified				Extracellular;Periplasmic;Cytoplasmic	PF03992(Antibiotic biosynthesis monooxygenase)
A8HW19	ABM domain-containing protein	AZC_4383		12.424	109	tr|A8HW19|A8HW19_AZOC5	69	tr|A8HW19|A8HW19_AZOC5 ABM domain-containing protein OS=Azorhizobium caulinodans (strain ATCC 43989 / DSM 5975 / JCM 20966 / NBRC 14845 / NCIMB 13405 / ORS 571) OX=438753 GN=AZC_4383 PE=4 SV=1	tr|A8HW19|A8HW19_AZOC5	69	69	K	SHTHWASKADFEGWTKSEAFRAAHKDAGTNK	72.531	72.531	ADFEGWTK(1)SEAFR	ADFEGWTK(73)SEAFR	8	2	0.5118	15544000	15163000	11702000	Quantified				Extracellular;Periplasmic;Cytoplasmic	PF03992(Antibiotic biosynthesis monooxygenase)
A8HW19	ABM domain-containing protein	AZC_4383		12.424	109	tr|A8HW19|A8HW19_AZOC5	42	tr|A8HW19|A8HW19_AZOC5 ABM domain-containing protein OS=Azorhizobium caulinodans (strain ATCC 43989 / DSM 5975 / JCM 20966 / NBRC 14845 / NCIMB 13405 / ORS 571) OX=438753 GN=AZC_4383 PE=4 SV=1	tr|A8HW19|A8HW19_AZOC5	42	42	K	SYLHTVPGFVAFNLLKGPQKEDYTLYASHTH	88.264	88.264	DSYLHTVPGFVAFNLLK(1)GPQK	DSYLHTVPGFVAFNLLK(88)GPQK(-88)	17	3	-0.29133	101130000	23601000	78328000	Quantified				Extracellular;Periplasmic;Cytoplasmic	PF03992(Antibiotic biosynthesis monooxygenase)
A8HW36	L-aspartate dehydrogenase	nadX	FUNCTION: Specifically catalyzes the NAD or NADP-dependent dehydrogenation of L-aspartate to iminoaspartate. {ECO:0000256|HAMAP-Rule:MF_01265}.	26.171	263	tr|A8HW36|A8HW36_AZOC5	2	tr|A8HW36|A8HW36_AZOC5 L-aspartate dehydrogenase OS=Azorhizobium caulinodans (strain ATCC 43989 / DSM 5975 / JCM 20966 / NBRC 14845 / NCIMB 13405 / ORS 571) OX=438753 GN=nadX PE=3 SV=1	tr|A8HW36|A8HW36_AZOC5	2	2	K	______________MKIGIVGHGAMAGALRG	30.543	23.138	MK(1)IGIVGHGAMAGALR	MK(23)IGIVGHGAMAGALR	2	4	0.54143	63650000	48306000	25295000	Quantified	GO:0009435(BP:NAD biosynthetic process);GO:0033735(MF:aspartate dehydrogenase activity);GO:0051287(MF:NAD binding);GO:0050661(MF:NADP binding);GO:0016639(MF:oxidoreductase activity, acting on the CH-NH2 group of donors, NAD or NADP as acceptor)	K06989(nadX)	ko01240(Biosynthesis of cofactors);ko00760(Nicotinate and nicotinamide metabolism)	InnerMembrane;Cytoplasmic	PF01958(Domain of unknown function DUF108);PF03447(Homoserine dehydrogenase, NAD binding domain)
A8HW42	Secretion protein	hlyD		35.863	329	tr|A8HW42|A8HW42_AZOC5	293	tr|A8HW42|A8HW42_AZOC5 Secretion protein OS=Azorhizobium caulinodans (strain ATCC 43989 / DSM 5975 / JCM 20966 / NBRC 14845 / NCIMB 13405 / ORS 571) OX=438753 GN=hlyD PE=4 SV=1	tr|A8HW42|A8HW42_AZOC5	293	293	K	MMFRTKVRIPTELVQKYMEQAKTGVTGVAYV	150.69	48.608	IPTELVQK(1)YMEQAK	IPTELVQK(49)YMEQAK(-49)	8	3	-5.0492	28566000			Identified				Cytoplasmic	PF16576(Barrel-sandwich domain of CusB or HlyD membrane-fusion)
A8HW97	Putative ABC transporter periplasmic solute-binding protein	AZC_4407		29.054	271	tr|A8HW97|A8HW97_AZOC5	150	tr|A8HW97|A8HW97_AZOC5 Putative ABC transporter periplasmic solute-binding protein OS=Azorhizobium caulinodans (strain ATCC 43989 / DSM 5975 / JCM 20966 / NBRC 14845 / NCIMB 13405 / ORS 571) OX=438753 GN=AZC_4407 PE=4 SV=1	tr|A8HW97|A8HW97_AZOC5	150	150	K	GPKKLDVKTLDQTVGKKIAVARASTQDTALT	80.219	51.066	TLDQTVGK(1)K	TLDQTVGK(51)K(-51)	8	2	-0.19942	26744000	16968000	8437800	Quantified				Periplasmic	PF00497(Bacterial extracellular solute-binding proteins, family 3)
A8HWA1	Amino acid ABC transporter ATP-binding protein	AZC_4408		31.855	292	tr|A8HWA1|A8HWA1_AZOC5	169	tr|A8HWA1|A8HWA1_AZOC5 Amino acid ABC transporter ATP-binding protein OS=Azorhizobium caulinodans (strain ATCC 43989 / DSM 5975 / JCM 20966 / NBRC 14845 / NCIMB 13405 / ORS 571) OX=438753 GN=AZC_4408 PE=3 SV=1	tr|A8HWA1|A8HWA1_AZOC5	169	169	K	KVRGIAPKEAEAIAMKYLERVRIPEQANKFP	105.83	105.83	EAEAIAMK(1)YLER	EAEAIAMK(110)YLER	8	2	1.6197	54406000	42019000	46731000	Quantified	GO:0005524(MF:ATP binding);GO:0016887(MF:ATPase activity);GO:0015424(MF:amino acid-transporting ATPase activity)			Cytoplasmic	PF00005(ABC transporter)
A8HWA1	Amino acid ABC transporter ATP-binding protein	AZC_4408		31.855	292	tr|A8HWA1|A8HWA1_AZOC5	182	tr|A8HWA1|A8HWA1_AZOC5 Amino acid ABC transporter ATP-binding protein OS=Azorhizobium caulinodans (strain ATCC 43989 / DSM 5975 / JCM 20966 / NBRC 14845 / NCIMB 13405 / ORS 571) OX=438753 GN=AZC_4408 PE=3 SV=1	tr|A8HWA1|A8HWA1_AZOC5	182	182	K	AMKYLERVRIPEQANKFPGQLSGGQQQRVAI	46.494	46.494	IPEQANK(1)FPGQLSGGQQQR	IPEQANK(46)FPGQLSGGQQQR	7	3	0.045245	13129000		14932000	Quantified	GO:0005524(MF:ATP binding);GO:0016887(MF:ATPase activity);GO:0015424(MF:amino acid-transporting ATPase activity)			Cytoplasmic	PF00005(ABC transporter)
A8HWA7	2-keto-3-deoxy-6-phosphogluconate aldolase	AZC_4410		21.212	209	tr|A8HWA7|A8HWA7_AZOC5	144	tr|A8HWA7|A8HWA7_AZOC5 2-keto-3-deoxy-6-phosphogluconate aldolase OS=Azorhizobium caulinodans (strain ATCC 43989 / DSM 5975 / JCM 20966 / NBRC 14845 / NCIMB 13405 / ORS 571) OX=438753 GN=AZC_4410 PE=3 SV=1	tr|A8HWA7|A8HWA7_AZOC5	144	144	K	ALKLFPAEGIPPHVVKAWRAVLTDIPLLPVG	57.288	42.647	LFPAEGIPPHVVK(1)AWR	LFPAEGIPPHVVK(43)AWR	13	3	1.3788	91982000		24266000	Quantified	GO:0016829(MF:lyase activity)	K01631(dgoA)	ko00052(Galactose metabolism)	Cytoplasmic	PF01081(KDPG and KHG aldolase)
A8HWG9	Putative amidase	AZC_4430		52.383	497	tr|A8HWG9|A8HWG9_AZOC5	203	tr|A8HWG9|A8HWG9_AZOC5 Putative amidase OS=Azorhizobium caulinodans (strain ATCC 43989 / DSM 5975 / JCM 20966 / NBRC 14845 / NCIMB 13405 / ORS 571) OX=438753 GN=AZC_4430 PE=3 SV=1	tr|A8HWG9|A8HWG9_AZOC5	203	203	K	GIVGMRPSPGLVASDKRAIGWSPLATDGPMA	54.471	54.471	PSPGLVASDK(1)R	PSPGLVASDK(54)R	10	2	1.2119	8714600	7481400	6524000	Quantified	GO:0004040(MF:amidase activity)			Cytoplasmic	PF01425(Amidase)
A8HWI2	Aminopeptidase II	AZC_4434		44.946	418	tr|A8HWI2|A8HWI2_AZOC5	138	tr|A8HWI2|A8HWI2_AZOC5 Aminopeptidase II OS=Azorhizobium caulinodans (strain ATCC 43989 / DSM 5975 / JCM 20966 / NBRC 14845 / NCIMB 13405 / ORS 571) OX=438753 GN=AZC_4434 PE=3 SV=1	tr|A8HWI2|A8HWI2_AZOC5	138	138	K	PAKVSRASKANSLAYKPALEKIAGFDINWNI	80.706	80.706	ANSLAYK(1)PALEK	ANSLAYK(81)PALEK(-81)	7	2	-3.9463	37325000	20988000		Quantified	GO:0004177(MF:aminopeptidase activity)			Cytoplasmic	PF02073(Thermophilic metalloprotease (M29))
A8HWI2	Aminopeptidase II	AZC_4434		44.946	418	tr|A8HWI2|A8HWI2_AZOC5	58	tr|A8HWI2|A8HWI2_AZOC5 Aminopeptidase II OS=Azorhizobium caulinodans (strain ATCC 43989 / DSM 5975 / JCM 20966 / NBRC 14845 / NCIMB 13405 / ORS 571) OX=438753 GN=AZC_4434 PE=3 SV=1	tr|A8HWI2|A8HWI2_AZOC5	58	58	K	IAALPLVRRIAEHAYKAGAGLVIPLFSDDEI	83.879	83.879	IAEHAYK(1)AGAGLVIPLFSDDEITLAR	IAEHAYK(84)AGAGLVIPLFSDDEITLAR	7	3	3.8091	39804000	38088000	32348000	Quantified	GO:0004177(MF:aminopeptidase activity)			Cytoplasmic	PF02073(Thermophilic metalloprotease (M29))
A8HWI5	Putative substrate-binding protein	AZC_4435		41.292	389	tr|A8HWI5|A8HWI5_AZOC5	161	tr|A8HWI5|A8HWI5_AZOC5 Putative substrate-binding protein OS=Azorhizobium caulinodans (strain ATCC 43989 / DSM 5975 / JCM 20966 / NBRC 14845 / NCIMB 13405 / ORS 571) OX=438753 GN=AZC_4435 PE=4 SV=1	tr|A8HWI5|A8HWI5_AZOC5	161	161	K	QNHEVMGKYAQDQGYKRVVLMTPNYQAGKDA	167.24	167.24	YAQDQGYK(1)R	YAQDQGYK(170)R	8	2	-0.48024	33192000	23431000	15334000	Quantified		K01999(livK)	ko02010(ABC transporters);ko02024(Quorum sensing)	Periplasmic	PF13458(Periplasmic binding protein)
A8HWI5	Putative substrate-binding protein	AZC_4435		41.292	389	tr|A8HWI5|A8HWI5_AZOC5	365	tr|A8HWI5|A8HWI5_AZOC5 Putative substrate-binding protein OS=Azorhizobium caulinodans (strain ATCC 43989 / DSM 5975 / JCM 20966 / NBRC 14845 / NCIMB 13405 / ORS 571) OX=438753 GN=AZC_4435 PE=4 SV=1	tr|A8HWI5|A8HWI5_AZOC5	365	365	K	VQDFYVVKAVKRADGKFETQTVQKVFTKAVD	105.2	105.2	ADGK(1)FETQTVQK	ADGK(110)FETQTVQK(-110)	4	2	-0.14067	6282500	4720800		Quantified		K01999(livK)	ko02010(ABC transporters);ko02024(Quorum sensing)	Periplasmic	PF13458(Periplasmic binding protein)
A8HWK4	Glutamine synthetase family protein	AZC_4442		52.054	470	tr|A8HWK4|A8HWK4_AZOC5	17	tr|A8HWK4|A8HWK4_AZOC5 Glutamine synthetase family protein OS=Azorhizobium caulinodans (strain ATCC 43989 / DSM 5975 / JCM 20966 / NBRC 14845 / NCIMB 13405 / ORS 571) OX=438753 GN=AZC_4442 PE=3 SV=1	tr|A8HWK4|A8HWK4_AZOC5	17	17	K	AKRTKTADTSDKAFLKSPRGVASLAEAKAWM	94.262	69.998	AFLK(1)SPR	AFLK(70)SPR	4	2	0.40231	104540000	74591000	65461000	Quantified	GO:0006542(BP:glutamine biosynthetic process);GO:0004356(MF:glutamate-ammonia ligase activity)	K01915(glnA)	ko00630(Glyoxylate and dicarboxylate metabolism);ko02020(Two-component system);ko00250(Alanine, aspartate and glutamate metabolism);ko00910(Nitrogen metabolism);ko04217(Necroptosis);ko00220(Arginine biosynthesis)	Cytoplasmic	PF00120(Glutamine synthetase, catalytic domain)
A8HWK4	Glutamine synthetase family protein	AZC_4442		52.054	470	tr|A8HWK4|A8HWK4_AZOC5	410	tr|A8HWK4|A8HWK4_AZOC5 Glutamine synthetase family protein OS=Azorhizobium caulinodans (strain ATCC 43989 / DSM 5975 / JCM 20966 / NBRC 14845 / NCIMB 13405 / ORS 571) OX=438753 GN=AZC_4442 PE=3 SV=1	tr|A8HWK4|A8HWK4_AZOC5	410	410	K	QGLRPTEPLEGDAKDKPFDLPRGLLEAVAEF	64.265	64.265	DK(1)PFDLPR	DK(64)PFDLPR	2	2	-0.20684	16781000	15699000	9336200	Quantified	GO:0006542(BP:glutamine biosynthetic process);GO:0004356(MF:glutamate-ammonia ligase activity)	K01915(glnA)	ko00630(Glyoxylate and dicarboxylate metabolism);ko02020(Two-component system);ko00250(Alanine, aspartate and glutamate metabolism);ko00910(Nitrogen metabolism);ko04217(Necroptosis);ko00220(Arginine biosynthesis)	Cytoplasmic	PF00120(Glutamine synthetase, catalytic domain)
A8HWK4	Glutamine synthetase family protein	AZC_4442		52.054	470	tr|A8HWK4|A8HWK4_AZOC5	13	tr|A8HWK4|A8HWK4_AZOC5 Glutamine synthetase family protein OS=Azorhizobium caulinodans (strain ATCC 43989 / DSM 5975 / JCM 20966 / NBRC 14845 / NCIMB 13405 / ORS 571) OX=438753 GN=AZC_4442 PE=3 SV=1	tr|A8HWK4|A8HWK4_AZOC5	13	13	K	___MAKRTKTADTSDKAFLKSPRGVASLAEA	79.148	40.994	TADTSDK(1)AFLK	TADTSDK(41)AFLK(-41)	7	2	2.1773		13972000		Identified	GO:0006542(BP:glutamine biosynthetic process);GO:0004356(MF:glutamate-ammonia ligase activity)	K01915(glnA)	ko00630(Glyoxylate and dicarboxylate metabolism);ko02020(Two-component system);ko00250(Alanine, aspartate and glutamate metabolism);ko00910(Nitrogen metabolism);ko04217(Necroptosis);ko00220(Arginine biosynthesis)	Cytoplasmic	PF00120(Glutamine synthetase, catalytic domain)
A8HWK4	Glutamine synthetase family protein	AZC_4442		52.054	470	tr|A8HWK4|A8HWK4_AZOC5	149	tr|A8HWK4|A8HWK4_AZOC5 Glutamine synthetase family protein OS=Azorhizobium caulinodans (strain ATCC 43989 / DSM 5975 / JCM 20966 / NBRC 14845 / NCIMB 13405 / ORS 571) OX=438753 GN=AZC_4442 PE=3 SV=1	tr|A8HWK4|A8HWK4_AZOC5	149	149	K	EAPRQVLKNVLDLYAKRGWKAVVAPEIEFYL	87.308	87.308	NVLDLYAK(1)R	NVLDLYAK(87)R	8	2	2.1632	153380000	118090000	102000000	Quantified	GO:0006542(BP:glutamine biosynthetic process);GO:0004356(MF:glutamate-ammonia ligase activity)	K01915(glnA)	ko00630(Glyoxylate and dicarboxylate metabolism);ko02020(Two-component system);ko00250(Alanine, aspartate and glutamate metabolism);ko00910(Nitrogen metabolism);ko04217(Necroptosis);ko00220(Arginine biosynthesis)	Cytoplasmic	PF00120(Glutamine synthetase, catalytic domain)
A8HWK4	Glutamine synthetase family protein	AZC_4442		52.054	470	tr|A8HWK4|A8HWK4_AZOC5	289	tr|A8HWK4|A8HWK4_AZOC5 Glutamine synthetase family protein OS=Azorhizobium caulinodans (strain ATCC 43989 / DSM 5975 / JCM 20966 / NBRC 14845 / NCIMB 13405 / ORS 571) OX=438753 GN=AZC_4442 PE=3 SV=1	tr|A8HWK4|A8HWK4_AZOC5	289	289	K	EPGSAMHIHQSVVDAKTGRNIFSDEDGDPTP	39.171	30.882	PIANEPGSAMHIHQSVVDAK(1)TGR	PIANEPGSAMHIHQSVVDAK(31)TGR	20	4	-1.0152	14032000	12278000	16907000	Quantified	GO:0006542(BP:glutamine biosynthetic process);GO:0004356(MF:glutamate-ammonia ligase activity)	K01915(glnA)	ko00630(Glyoxylate and dicarboxylate metabolism);ko02020(Two-component system);ko00250(Alanine, aspartate and glutamate metabolism);ko00910(Nitrogen metabolism);ko04217(Necroptosis);ko00220(Arginine biosynthesis)	Cytoplasmic	PF00120(Glutamine synthetase, catalytic domain)
A8HWL0	Translation initiation factor IF-3	infC	FUNCTION: IF-3 binds to the 30S ribosomal subunit and shifts the equilibrum between 70S ribosomes and their 50S and 30S subunits in favor of the free subunits, thus enhancing the availability of 30S subunits on which protein synthesis initiation begins. {ECO:0000255|HAMAP-Rule:MF_00080}.	20.007	174	sp|A8HWL0|IF3_AZOC5	121	sp|A8HWL0|IF3_AZOC5 Translation initiation factor IF-3 OS=Azorhizobium caulinodans (strain ATCC 43989 / DSM 5975 / JCM 20966 / NBRC 14845 / NCIMB 13405 / ORS 571) OX=438753 GN=infC PE=3 SV=1	sp|A8HWL0|IF3_AZOC5	121	121	K	DVKMKAMLRFFEEGDKVKVTLRFRGREMAHQ	60.589	60.589	FFEEGDK(1)VK	FFEEGDK(61)VK(-61)	7	2	-0.78646	34005000	27165000		Quantified	GO:0005737(CC:cytoplasm);GO:0003743(MF:translation initiation factor activity)			Cytoplasmic	PF05198(Translation initiation factor IF-3, N-terminal domain);PF00707(Translation initiation factor IF-3, C-terminal domain)
A8HWL0	Translation initiation factor IF-3	infC	FUNCTION: IF-3 binds to the 30S ribosomal subunit and shifts the equilibrum between 70S ribosomes and their 50S and 30S subunits in favor of the free subunits, thus enhancing the availability of 30S subunits on which protein synthesis initiation begins. {ECO:0000255|HAMAP-Rule:MF_00080}.	20.007	174	sp|A8HWL0|IF3_AZOC5	95	sp|A8HWL0|IF3_AZOC5 Translation initiation factor IF-3 OS=Azorhizobium caulinodans (strain ATCC 43989 / DSM 5975 / JCM 20966 / NBRC 14845 / NCIMB 13405 / ORS 571) OX=438753 GN=infC PE=3 SV=1	sp|A8HWL0|IF3_AZOC5	95	95	K	SEARKKQKVVEVKEIKLRPGIDTHDYDVKMK	144.27	58.98	EIK(1)LRPGIDTHDYDVK	EIK(59)LRPGIDTHDYDVK(-59)	3	4	0.47937	10491000	8846000	11800000	Quantified	GO:0005737(CC:cytoplasm);GO:0003743(MF:translation initiation factor activity)			Cytoplasmic	PF05198(Translation initiation factor IF-3, N-terminal domain);PF00707(Translation initiation factor IF-3, C-terminal domain)
A8HWL0	Translation initiation factor IF-3	infC	FUNCTION: IF-3 binds to the 30S ribosomal subunit and shifts the equilibrum between 70S ribosomes and their 50S and 30S subunits in favor of the free subunits, thus enhancing the availability of 30S subunits on which protein synthesis initiation begins. {ECO:0000255|HAMAP-Rule:MF_00080}.	20.007	174	sp|A8HWL0|IF3_AZOC5	108	sp|A8HWL0|IF3_AZOC5 Translation initiation factor IF-3 OS=Azorhizobium caulinodans (strain ATCC 43989 / DSM 5975 / JCM 20966 / NBRC 14845 / NCIMB 13405 / ORS 571) OX=438753 GN=infC PE=3 SV=1	sp|A8HWL0|IF3_AZOC5	108	108	K	EIKLRPGIDTHDYDVKMKAMLRFFEEGDKVK	122.42	52.247	LRPGIDTHDYDVK(1)MK	LRPGIDTHDYDVK(52)MK(-52)	13	2	-0.26873	24396000	16481000	22967000	Quantified	GO:0005737(CC:cytoplasm);GO:0003743(MF:translation initiation factor activity)			Cytoplasmic	PF05198(Translation initiation factor IF-3, N-terminal domain);PF00707(Translation initiation factor IF-3, C-terminal domain)
A8HWL0	Translation initiation factor IF-3	infC	FUNCTION: IF-3 binds to the 30S ribosomal subunit and shifts the equilibrum between 70S ribosomes and their 50S and 30S subunits in favor of the free subunits, thus enhancing the availability of 30S subunits on which protein synthesis initiation begins. {ECO:0000255|HAMAP-Rule:MF_00080}.	20.007	174	sp|A8HWL0|IF3_AZOC5	141	sp|A8HWL0|IF3_AZOC5 Translation initiation factor IF-3 OS=Azorhizobium caulinodans (strain ATCC 43989 / DSM 5975 / JCM 20966 / NBRC 14845 / NCIMB 13405 / ORS 571) OX=438753 GN=infC PE=3 SV=1	sp|A8HWL0|IF3_AZOC5	141	141	K	LRFRGREMAHQDIGYKLLQKLKEDVTNIAKV	71.524	71.524	EMAHQDIGYK(1)LLQK	EMAHQDIGYK(72)LLQK(-72)	10	2	4.2343	22160000	16847000		Quantified	GO:0005737(CC:cytoplasm);GO:0003743(MF:translation initiation factor activity)			Cytoplasmic	PF05198(Translation initiation factor IF-3, N-terminal domain);PF00707(Translation initiation factor IF-3, C-terminal domain)
A8HWL0	Translation initiation factor IF-3	infC	FUNCTION: IF-3 binds to the 30S ribosomal subunit and shifts the equilibrum between 70S ribosomes and their 50S and 30S subunits in favor of the free subunits, thus enhancing the availability of 30S subunits on which protein synthesis initiation begins. {ECO:0000255|HAMAP-Rule:MF_00080}.	20.007	174	sp|A8HWL0|IF3_AZOC5	92	sp|A8HWL0|IF3_AZOC5 Translation initiation factor IF-3 OS=Azorhizobium caulinodans (strain ATCC 43989 / DSM 5975 / JCM 20966 / NBRC 14845 / NCIMB 13405 / ORS 571) OX=438753 GN=infC PE=3 SV=1	sp|A8HWL0|IF3_AZOC5	92	92	K	KKASEARKKQKVVEVKEIKLRPGIDTHDYDV	67.464	67.464	VVEVK(1)EIK	VVEVK(67)EIK(-67)	5	2	0.66504	7818200	6046600	7314200	Quantified	GO:0005737(CC:cytoplasm);GO:0003743(MF:translation initiation factor activity)			Cytoplasmic	PF05198(Translation initiation factor IF-3, N-terminal domain);PF00707(Translation initiation factor IF-3, C-terminal domain)
A8HWM0	50S ribosomal protein L35	rpmI		7.3406	66	sp|A8HWM0|RL35_AZOC5	29	sp|A8HWM0|RL35_AZOC5 50S ribosomal protein L35 OS=Azorhizobium caulinodans (strain ATCC 43989 / DSM 5975 / JCM 20966 / NBRC 14845 / NCIMB 13405 / ORS 571) OX=438753 GN=rpmI PE=3 SV=1	sp|A8HWM0|RL35_AZOC5	29	29	K	FRLTGTGKVIAGQAGKRHGMIKRTNKTIRNQ	95.352	95.352	VIAGQAGK(1)R	VIAGQAGK(95)R	8	2	-0.19059	43578000	32167000	32173000	Quantified	GO:0006412(BP:translation);GO:0005840(CC:ribosome);GO:0003735(MF:structural constituent of ribosome)	K02916(RP-L35)	ko03010(Ribosome)	Cytoplasmic	PF01632(Ribosomal protein L35)
A8HWM3	50S ribosomal protein L20	rplT	FUNCTION: Binds directly to 23S ribosomal RNA and is necessary for the in vitro assembly process of the 50S ribosomal subunit. It is not involved in the protein synthesizing functions of that subunit. {ECO:0000255|HAMAP-Rule:MF_00382}.	13.457	119	sp|A8HWM3|RL20_AZOC5	112	sp|A8HWM3|RL20_AZOC5 50S ribosomal protein L20 OS=Azorhizobium caulinodans (strain ATCC 43989 / DSM 5975 / JCM 20966 / NBRC 14845 / NCIMB 13405 / ORS 571) OX=438753 GN=rplT PE=3 SV=1	sp|A8HWM3|RL20_AZOC5	112	112	K	DIAVHEPETLKALVEKAQAALAA________	93.111	40.725	ALVEK(1)AQAALAA	ALVEK(41)AQAALAA	5	2	-3.2789	135520000	107920000	99577000	Quantified	GO:0000027(BP:ribosomal large subunit assembly);GO:0006412(BP:translation);GO:0005840(CC:ribosome);GO:0019843(MF:rRNA binding);GO:0003735(MF:structural constituent of ribosome)	K02887(RP-L20)	ko03010(Ribosome)	Cytoplasmic	PF00453(Ribosomal protein L20)
A8HWM3	50S ribosomal protein L20	rplT	FUNCTION: Binds directly to 23S ribosomal RNA and is necessary for the in vitro assembly process of the 50S ribosomal subunit. It is not involved in the protein synthesizing functions of that subunit. {ECO:0000255|HAMAP-Rule:MF_00382}.	13.457	119	sp|A8HWM3|RL20_AZOC5	107	sp|A8HWM3|RL20_AZOC5 50S ribosomal protein L20 OS=Azorhizobium caulinodans (strain ATCC 43989 / DSM 5975 / JCM 20966 / NBRC 14845 / NCIMB 13405 / ORS 571) OX=438753 GN=rplT PE=3 SV=1	sp|A8HWM3|RL20_AZOC5	107	107	K	RKVLSDIAVHEPETLKALVEKAQAALAA___	289.61	159.22	VLSDIAVHEPETLK(1)ALVEK	VLSDIAVHEPETLK(160)ALVEK(-160)	14	2	0.035716	641260000	512640000	464600000	Quantified	GO:0000027(BP:ribosomal large subunit assembly);GO:0006412(BP:translation);GO:0005840(CC:ribosome);GO:0019843(MF:rRNA binding);GO:0003735(MF:structural constituent of ribosome)	K02887(RP-L20)	ko03010(Ribosome)	Cytoplasmic	PF00453(Ribosomal protein L20)
A8HWM7	Phenylalanine--tRNA ligase alpha subunit	pheS		41.177	369	tr|A8HWM7|A8HWM7_AZOC5	197	tr|A8HWM7|A8HWM7_AZOC5 Phenylalanine--tRNA ligase alpha subunit OS=Azorhizobium caulinodans (strain ATCC 43989 / DSM 5975 / JCM 20966 / NBRC 14845 / NCIMB 13405 / ORS 571) OX=438753 GN=pheS PE=3 SV=1	tr|A8HWM7|A8HWM7_AZOC5	197	197	K	RTHTSPVQVRTMLGQKPPIRVICPGRTYRCD	125.98	125.98	TMLGQK(1)PPIR	TMLGQK(130)PPIR	6	2	0.88362	48764000	44279000	38940000	Quantified	GO:0006432(BP:phenylalanyl-tRNA aminoacylation);GO:0005737(CC:cytoplasm);GO:0005524(MF:ATP binding);GO:0000287(MF:magnesium ion binding);GO:0004826(MF:phenylalanine-tRNA ligase activity);GO:0000049(MF:tRNA binding)	K01889(FARSA)	ko00970(Aminoacyl-tRNA biosynthesis)	Cytoplasmic	PF01409(tRNA synthetases class II core domain (F));PF02912(Aminoacyl tRNA synthetase class II, N-terminal domain)
A8HWN0	Phenylalanine--tRNA ligase beta subunit	pheT		85.149	803	tr|A8HWN0|A8HWN0_AZOC5	795	tr|A8HWN0|A8HWN0_AZOC5 Phenylalanine--tRNA ligase beta subunit OS=Azorhizobium caulinodans (strain ATCC 43989 / DSM 5975 / JCM 20966 / NBRC 14845 / NCIMB 13405 / ORS 571) OX=438753 GN=pheT PE=3 SV=1	tr|A8HWN0|A8HWN0_AZOC5	795	795	K	AEIEAVAGKIVADVTKKTGATLRG_______	65.246	65.246	IVADVTK(1)K	IVADVTK(65)K(-65)	7	2	1.6237	42407000	43865000	43999000	Quantified	GO:0006432(BP:phenylalanyl-tRNA aminoacylation);GO:0005737(CC:cytoplasm);GO:0005524(MF:ATP binding);GO:0000287(MF:magnesium ion binding);GO:0004826(MF:phenylalanine-tRNA ligase activity);GO:0000049(MF:tRNA binding)	K01890(FARSB)	ko00970(Aminoacyl-tRNA biosynthesis)	Cytoplasmic	PF01588(Putative tRNA binding domain);PF03483(B3/4 domain);PF03484(tRNA synthetase B5 domain);PF03147(Ferredoxin-fold anticodon binding domain)
[truncated: 2,089 more rows]

## Sheet: Table S2
	Level	GO_ID	Term	Type	Seqs_Num	Sequences
[truncated: 1,896 more rows]

## Sheet: Table S3
Domain_id	Name	Seqs_Num	Seqs
[truncated: 1,003 more rows]

## Sheet: Table S4
Level1	Level2	Map_ID	Map_Name	Seqs	Seqs_Num	URL
[truncated: 143 more rows]

## Sheet: Table S5
Biological Process		Protein ID
Chemotaxis		A8IPN9 A8IPP4 A8IPG8 A8IPP5 A8HTC6 A8IM63
[truncated: 6 more rows]

## Sheet: Table S6
Motif Logo1	Motif Logo2	Motif Logo3	Motif Logo4	Motif Logo5	Motif Logo6	Motif Logo7	Motif Logo8	Motif Logo9	Motif Logo10	Motif Logo11	Motif Logo12	Motif Logo13	Motif Logo14
[truncated: 383 more rows]

[truncated: 2 more sheets: Table S7, Table S8]
